# Supplementary material for: 4-(4-Nitro­benzene­sulfonamido)pyridinium bromide
Source: Acta Crystallogr Sect E Struct Rep Online. 2008 Nov 13;64(Pt 12):o2308. doi: 10.1107/S1600536808035265 (PMC2960076; doi:10.1107/S1600536808035265)
Supplement: Supplementary file 1 [file e-64-o2308-sup1.cif]

##############################################################################
###                                                                        ###
###        Electronic paper (Acta Crystallographica Section E)             ###
###                                                                        ###
##############################################################################
#                                                                            #
# This CIF contains the data in a paper accepted for publication in Acta     #
# Crystallographica Section E. It conforms to the requirements of Notes      #
# for Authors for Section E, and has been peer reviewed under the auspices   #
# of the IUCr Commission on Journals.                                        #
#                                                                            #
# Full details of the Crystallographic Information File format               #
# are given in the paper "The Crystallographic Information File (CIF):       #
# a New Standard Archive File for Crystallography" by S. R. Hall, F. H.      #
# Allen and I. D. Brown [Acta Cryst. (1991), A47, 655-685].                  #
#                                                                            #
# The current version of the core CIF dictionary is obtainable from          #
# ftp://ftp.iucr.org/pub/cif_core.dic. The current version number is 2.4.    #
#                                                                            #
# Software is freely available for graphical display of the structure(s) in  #
# this CIF.  For information consult the CIF home page http://www.iucr.org/  #
# cif/home.html                                                              #
#                                                                            #
# This file may be used for bona fide research purposes within the           #
# scientific community so long as proper attribution is given to the journal # 
# article from which it was obtained.                                        #
#                                                                            #
##############################################################################
                                             
data_global
_audit_creation_method     SHELXL-97
_journal_date_recd_electronic     2008-10-19
_journal_date_accepted     2008-10-29
_journal_name_full     'Acta Crystallographica, Section E'
_journal_year     2008
_journal_volume     64
_journal_issue     12
_journal_page_first     o2308
_journal_page_last     o2308
_journal_paper_category     QO
_journal_coeditor_code     SI2122
_publ_contact_author_name     'Liang Zhao'
_publ_contact_author_address
;
School of Food Science
  Henan Institute of Science and Technology
  Xinxiang, 453003
  People's Republic of China
;
_publ_contact_author_email     l_zhaohn@yahoo.cn
_publ_contact_author_fax     ?
_publ_contact_author_phone     ?
_publ_section_title
;
4-(4-Nitrobenzenesulfonamido)pyridinium bromide
;
loop_
    _publ_author_name
    _publ_author_footnote
    _publ_author_address
    'Liang Zhao' .
; School of Food Science
  Henan Institute of Science and Technology
  Xinxiang 453003
  People's Republic of China
;
    'Qi-Fei Yu' .
; Department of Food and Biological Engineering
  Zhangzhou Institute of Technology
  Henan University of Technology
  Zhangzhou 363000
  People's Republic of China
;
    'Qiong Wu' .
;
Jilin Key Laboratory for the Biotechnology of Agricultural Products Processing
  Changchun University
  Changchun 130022
  People's Republic of China
;
data_I
_audit_creation_method     SHELXL-97
_chemical_name_systematic
;
4-(4-Nitrobenzenesulfonamido)pyridinium bromide
;
_chemical_name_common     ?
_chemical_formula_moiety     'C11 H10 N3 O4 S +, Br -'
_chemical_formula_sum     'C11 H10 Br N3 O4 S'
_chemical_formula_iupac     'C11 H10 N3 O4 S +, Br -'
_chemical_formula_weight     360.19
_chemical_melting_point     ?
_symmetry_cell_setting     Monoclinic
_symmetry_space_group_name_H-M     'C 2/c'
_symmetry_space_group_name_Hall     '-C 2yc'
loop_
    _symmetry_equiv_pos_as_xyz
    'x, y, z'
    '-x, y, -z+1/2'
    'x+1/2, y+1/2, z'
    '-x+1/2, y+1/2, -z+1/2'
    '-x, -y, -z'
    'x, -y, z-1/2'
    '-x+1/2, -y+1/2, -z'
    'x+1/2, -y+1/2, z-1/2'
_cell_length_a     38.242(8)
_cell_length_b     5.2852(11)
_cell_length_c     13.941(3)
_cell_angle_alpha     90.00
_cell_angle_beta     108.18(3)
_cell_angle_gamma     90.00
_cell_volume     2677.0(11)
_cell_formula_units_Z     8
_cell_measurement_reflns_used     3479
_cell_measurement_theta_min     2.242
_cell_measurement_theta_max     27.872
_cell_measurement_temperature     113(2)
_exptl_crystal_description     needle
_exptl_crystal_colour     colorless
_exptl_crystal_size_max     0.10
_exptl_crystal_size_mid     0.04
_exptl_crystal_size_min     0.02
_exptl_crystal_density_diffrn     1.787
_exptl_crystal_density_meas     ?
_exptl_crystal_density_method     'not measured'
_exptl_crystal_F_000     1440
_exptl_absorpt_coefficient_mu     3.244
_exptl_absorpt_correction_type     multi-scan
_exptl_absorpt_process_details     '(CrystalClear; Rigaku/MSC, 2005)'
_exptl_absorpt_correction_T_min     0.710
_exptl_absorpt_correction_T_max     0.938
_exptl_special_details
;
;
_diffrn_ambient_temperature     113(2)
_diffrn_radiation_type     MoK\a
_diffrn_radiation_wavelength     0.71073
_diffrn_radiation_source     'rotating anode'
_diffrn_radiation_monochromator     confocal
_diffrn_measurement_device_type     'Rigaku Saturn CCD area-detector'
_diffrn_measurement_method     '\w and \f'
_diffrn_detector_area_resol_mean     7.31
_diffrn_reflns_number     10460
_diffrn_reflns_av_R_equivalents     0.0503
_diffrn_reflns_av_sigmaI/netI     0.0574
_diffrn_reflns_theta_min     2.24
_diffrn_reflns_theta_max     27.90
_diffrn_reflns_theta_full     27.90
_diffrn_measured_fraction_theta_max     0.994
_diffrn_measured_fraction_theta_full     0.994
_diffrn_reflns_limit_h_min     -45
_diffrn_reflns_limit_h_max     50
_diffrn_reflns_limit_k_min     -6
_diffrn_reflns_limit_k_max     4
_diffrn_reflns_limit_l_min     -18
_diffrn_reflns_limit_l_max     18
_diffrn_standards_number     0
_diffrn_standards_interval_count     .
_diffrn_standards_interval_time     .
_diffrn_standards_decay_%     .
_refine_special_details
;
Refinement of <i>F</i>^2^ against ALL reflections. The weighted <i>R</i>-factor
<i>wR</i> and goodness of fit <i>S</i> are based on <i>F</i>^2^, conventional
<i>R</i>-factors <i>R</i> are based on <i>F</i>, with <i>F</i> set to zero for
negative <i>F</i>^2^. The threshold expression of <i>F</i>^2^ >
\s(<i>F</i>^2^) is used only for calculating <i>R</i>-factors(gt) <i>etc</i>.
and is not relevant to the choice of reflections for refinement.
<i>R</i>-factors based on <i>F</i>^2^ are statistically about twice as large
as those based on <i>F</i>, and <i>R</i>- factors based on ALL data will be
even larger.
;
_reflns_number_total     3174
_reflns_number_gt     2635
_reflns_threshold_expression     I>2\s(I)
_refine_ls_structure_factor_coef     Fsqd
_refine_ls_matrix_type     full
_refine_ls_R_factor_all     0.0442
_refine_ls_R_factor_gt     0.0329
_refine_ls_wR_factor_gt     0.0710
_refine_ls_wR_factor_ref     0.0763
_refine_ls_goodness_of_fit_ref     1.053
_refine_ls_restrained_S_all     1.053
_refine_ls_number_reflns     3174
_refine_ls_number_parameters     189
_refine_ls_number_restraints     0
_refine_ls_hydrogen_treatment     mixed
_refine_ls_weighting_scheme     calc
_refine_ls_weighting_details
                      'w=1/[\s^2^(Fo^2^)+(0.0332P)^2^] where P=(Fo^2^+2Fc^2^)/3'
_atom_sites_solution_hydrogens     geom
_atom_sites_solution_primary     direct
_atom_sites_solution_secondary     difmap
_refine_ls_shift/su_max     0.001
_refine_ls_shift/su_mean     0.000
_refine_diff_density_max     0.679
_refine_diff_density_min     -0.473
_refine_ls_extinction_method     none
_refine_ls_extinction_coef     ?
loop_
    _atom_type_symbol
    _atom_type_description
    _atom_type_scat_dispersion_real
    _atom_type_scat_dispersion_imag
    _atom_type_scat_source
    'C' 'C' 0.0033 0.0016
                         'International Tables Vol C Tables 4.2.6.8 and 6.1.1.4'
    'H' 'H' 0.0000 0.0000
                         'International Tables Vol C Tables 4.2.6.8 and 6.1.1.4'
    'N' 'N' 0.0061 0.0033
                         'International Tables Vol C Tables 4.2.6.8 and 6.1.1.4'
    'O' 'O' 0.0106 0.0060
                         'International Tables Vol C Tables 4.2.6.8 and 6.1.1.4'
    'S' 'S' 0.1246 0.1234
                         'International Tables Vol C Tables 4.2.6.8 and 6.1.1.4'
    'Br' 'Br' -0.2901 2.4595
                         'International Tables Vol C Tables 4.2.6.8 and 6.1.1.4'
_computing_data_collection     'CrystalClear (Rigaku/MSC, 2005)'
_computing_cell_refinement     'CrystalClear (Rigaku/MSC, 2005)'
_computing_data_reduction     'CrystalClear (Rigaku/MSC, 2005)'
_computing_structure_solution     'SHELXS97 (Sheldrick, 2008)'
_computing_structure_refinement     'SHELXL97 (Sheldrick, 2008)'
_computing_molecular_graphics     'SHELXTL (Sheldrick, 2008)'
_computing_publication_material     'SHELXTL (Sheldrick, 2008)'
loop_
    _atom_site_type_symbol
    _atom_site_label
    _atom_site_fract_x
    _atom_site_fract_y
    _atom_site_fract_z
    _atom_site_U_iso_or_equiv
    _atom_site_adp_type
    _atom_site_calc_flag
    _atom_site_refinement_flags
    _atom_site_occupancy
    _atom_site_disorder_assembly
    _atom_site_disorder_group
    Br Br1 0.038458(6) -0.03831(5) 0.156635(19) 0.02228(9) Uani d . 1 . .
    S S1 0.134013(15) -0.12886(11) 0.40908(5) 0.01823(14) Uani d . 1 . .
    O O1 0.14776(4) -0.1752(3) 0.51529(13) 0.0248(4) Uani d . 1 . .
    O O2 0.12760(4) -0.3323(3) 0.33820(13) 0.0240(4) Uani d . 1 . .
    O O3 0.25567(5) 0.7285(4) 0.36991(13) 0.0304(4) Uani d . 1 . .
    O O4 0.21939(5) 0.7239(3) 0.21551(13) 0.0277(4) Uani d . 1 . .
    N N1 0.05972(6) 0.5912(4) 0.53090(18) 0.0279(5) Uani d . 1 . .
    N N2 0.09433(5) 0.0162(4) 0.38299(17) 0.0191(4) Uani d . 1 . .
    N N3 0.22900(5) 0.6463(4) 0.30319(16) 0.0207(4) Uani d . 1 . .
    C C1 0.09132(7) 0.4746(5) 0.5789(2) 0.0271(6) Uani d . 1 . .
    H H1 0.1046 0.5230 0.6460 0.033 Uiso calc R 1 . .
    C C2 0.10479(6) 0.2877(5) 0.53330(18) 0.0227(5) Uani d . 1 . .
    H H2 0.1277 0.2101 0.5672 0.027 Uiso calc R 1 . .
    C C3 0.08437(6) 0.2113(5) 0.43571(18) 0.0196(5) Uani d . 1 . .
    C C4 0.05109(6) 0.3348(5) 0.38843(19) 0.0261(6) Uani d . 1 . .
    H H4 0.0365 0.2863 0.3224 0.031 Uiso calc R 1 . .
    C C5 0.03964(7) 0.5254(5) 0.4376(2) 0.0304(6) Uani d . 1 . .
    H H5 0.0173 0.6115 0.4053 0.036 Uiso calc R 1 . .
    C C6 0.16392(6) 0.0923(4) 0.37923(18) 0.0165(5) Uani d . 1 . .
    C C7 0.16066(6) 0.1306(5) 0.27787(18) 0.0192(5) Uani d . 1 . .
    H H7 0.1436 0.0342 0.2268 0.023 Uiso calc R 1 . .
    C C8 0.18247(6) 0.3099(5) 0.25237(17) 0.0186(5) Uani d . 1 . .
    H H8 0.1808 0.3389 0.1838 0.022 Uiso calc R 1 . .
    C C9 0.20687(6) 0.4465(4) 0.32927(18) 0.0164(5) Uani d . 1 . .
    C C10 0.21101(6) 0.4056(5) 0.43050(18) 0.0188(5) Uani d . 1 . .
    H H10 0.2285 0.4995 0.4815 0.023 Uiso calc R 1 . .
    C C11 0.18912(6) 0.2252(5) 0.45572(17) 0.0193(5) Uani d . 1 . .
    H H11 0.1914 0.1931 0.5244 0.023 Uiso calc R 1 . .
    H H1A 0.0529(8) 0.723(6) 0.561(2) 0.040(8) Uiso d . 1 . .
    H H2A 0.0799(8) -0.010(5) 0.324(2) 0.018(7) Uiso d . 1 . .
loop_
    _atom_site_aniso_label
    _atom_site_aniso_U_11
    _atom_site_aniso_U_22
    _atom_site_aniso_U_33
    _atom_site_aniso_U_12
    _atom_site_aniso_U_13
    _atom_site_aniso_U_23
    Br1 0.02226(14) 0.02479(15) 0.01857(15) -0.00186(10) 0.00461(11)
                                                                    -0.00007(10)
    S1 0.0162(3) 0.0167(3) 0.0210(3) 0.0022(2) 0.0046(2) 0.0039(2)
    O1 0.0228(8) 0.0270(10) 0.0216(10) 0.0012(8) 0.0025(7) 0.0111(8)
    O2 0.0219(8) 0.0179(9) 0.0323(10) 0.0006(7) 0.0085(8) -0.0030(8)
    O3 0.0290(9) 0.0333(11) 0.0296(11) -0.0136(8) 0.0099(8) -0.0083(9)
    O4 0.0351(10) 0.0260(10) 0.0230(10) -0.0022(8) 0.0105(8) 0.0055(8)
    N1 0.0323(12) 0.0243(12) 0.0317(14) -0.0043(10) 0.0170(11) -0.0065(10)
    N2 0.0139(10) 0.0224(11) 0.0182(12) 0.0011(8) 0.0010(9) -0.0021(9)
    N3 0.0230(10) 0.0178(10) 0.0248(12) 0.0004(9) 0.0124(9) -0.0026(9)
    C1 0.0280(14) 0.0316(15) 0.0234(15) -0.0087(11) 0.0104(12) -0.0043(12)
    C2 0.0209(12) 0.0261(13) 0.0209(13) -0.0024(10) 0.0063(11) 0.0011(11)
    C3 0.0186(11) 0.0182(12) 0.0250(13) -0.0050(10) 0.0109(10) -0.0001(10)
    C4 0.0203(12) 0.0310(15) 0.0256(15) 0.0033(11) 0.0052(11) -0.0009(12)
    C5 0.0246(13) 0.0292(15) 0.0398(17) 0.0059(11) 0.0136(13) 0.0012(13)
    C6 0.0137(10) 0.0182(12) 0.0163(12) 0.0017(9) 0.0029(9) 0.0013(9)
    C7 0.0204(11) 0.0185(12) 0.0162(13) 0.0008(10) 0.0022(10) -0.0038(10)
    C8 0.0226(11) 0.0208(12) 0.0129(11) 0.0003(10) 0.0063(10) -0.0005(10)
    C9 0.0172(11) 0.0146(11) 0.0194(13) 0.0029(9) 0.0087(10) 0.0011(10)
    C10 0.0160(11) 0.0232(12) 0.0149(12) 0.0011(9) 0.0015(10) -0.0018(10)
    C11 0.0175(11) 0.0246(13) 0.0146(12) 0.0042(10) 0.0032(9) 0.0037(10)
_geom_special_details
;
All e.s.d.'s (except the e.s.d. in the dihedral angle between two l.s. planes)
are estimated using the full covariance matrix. The cell e.s.d.'s are taken
into account individually in the estimation of e.s.d.'s in distances, angles
and torsion angles; correlations between e.s.d.'s in cell parameters are only
used when they are defined by crystal symmetry. An approximate (isotropic)
treatment of cell e.s.d.'s is used for estimating e.s.d.'s involving l.s.
planes.
;
loop_
    _geom_bond_atom_site_label_1
    _geom_bond_atom_site_label_2
    _geom_bond_site_symmetry_2
    _geom_bond_distance
    _geom_bond_publ_flag
    S1 O2 . 1.4288(18) ?
    S1 O1 . 1.4292(18) ?
    S1 N2 . 1.637(2) ?
    S1 C6 . 1.773(2) ?
    O3 N3 . 1.226(3) ?
    O4 N3 . 1.232(3) ?
    N1 C5 . 1.333(4) ?
    N1 C1 . 1.335(4) ?
    N1 H1A . 0.89(3) ?
    N2 C3 . 1.387(3) ?
    N2 H2A . 0.84(3) ?
    N3 C9 . 1.468(3) ?
    C1 C2 . 1.359(3) ?
    C1 H1 . 0.9500 ?
    C2 C3 . 1.400(3) ?
    C2 H2 . 0.9500 ?
    C3 C4 . 1.399(3) ?
    C4 C5 . 1.366(4) ?
    C4 H4 . 0.9500 ?
    C5 H5 . 0.9500 ?
    C6 C11 . 1.385(3) ?
    C6 C7 . 1.394(3) ?
    C7 C8 . 1.380(3) ?
    C7 H7 . 0.9500 ?
    C8 C9 . 1.385(3) ?
    C8 H8 . 0.9500 ?
    C9 C10 . 1.387(3) ?
    C10 C11 . 1.385(3) ?
    C10 H10 . 0.9500 ?
    C11 H11 . 0.9500 ?
loop_
    _geom_angle_atom_site_label_1
    _geom_angle_atom_site_label_2
    _geom_angle_atom_site_label_3
    _geom_angle_site_symmetry_1
    _geom_angle_site_symmetry_3
    _geom_angle
    _geom_angle_publ_flag
    O2 S1 O1 . . 121.05(11) ?
    O2 S1 N2 . . 104.58(11) ?
    O1 S1 N2 . . 109.04(11) ?
    O2 S1 C6 . . 108.52(10) ?
    O1 S1 C6 . . 107.48(11) ?
    N2 S1 C6 . . 105.09(11) ?
    C5 N1 C1 . . 121.6(2) ?
    C5 N1 H1A . . 120.0(19) ?
    C1 N1 H1A . . 118.3(19) ?
    C3 N2 S1 . . 128.28(19) ?
    C3 N2 H2A . . 115.5(17) ?
    S1 N2 H2A . . 114.9(18) ?
    O3 N3 O4 . . 123.7(2) ?
    O3 N3 C9 . . 118.3(2) ?
    O4 N3 C9 . . 117.9(2) ?
    N1 C1 C2 . . 121.1(3) ?
    N1 C1 H1 . . 119.4 ?
    C2 C1 H1 . . 119.4 ?
    C1 C2 C3 . . 119.1(2) ?
    C1 C2 H2 . . 120.5 ?
    C3 C2 H2 . . 120.5 ?
    N2 C3 C4 . . 117.2(2) ?
    N2 C3 C2 . . 124.6(2) ?
    C4 C3 C2 . . 118.2(2) ?
    C5 C4 C3 . . 119.6(3) ?
    C5 C4 H4 . . 120.2 ?
    C3 C4 H4 . . 120.2 ?
    N1 C5 C4 . . 120.3(2) ?
    N1 C5 H5 . . 119.8 ?
    C4 C5 H5 . . 119.8 ?
    C11 C6 C7 . . 121.8(2) ?
    C11 C6 S1 . . 119.90(17) ?
    C7 C6 S1 . . 118.27(18) ?
    C8 C7 C6 . . 119.4(2) ?
    C8 C7 H7 . . 120.3 ?
    C6 C7 H7 . . 120.3 ?
    C7 C8 C9 . . 118.3(2) ?
    C7 C8 H8 . . 120.9 ?
    C9 C8 H8 . . 120.9 ?
    C8 C9 C10 . . 122.8(2) ?
    C8 C9 N3 . . 119.0(2) ?
    C10 C9 N3 . . 118.2(2) ?
    C11 C10 C9 . . 118.7(2) ?
    C11 C10 H10 . . 120.7 ?
    C9 C10 H10 . . 120.7 ?
    C10 C11 C6 . . 119.0(2) ?
    C10 C11 H11 . . 120.5 ?
    C6 C11 H11 . . 120.5 ?
loop_
    _geom_torsion_atom_site_label_1
    _geom_torsion_atom_site_label_2
    _geom_torsion_atom_site_label_3
    _geom_torsion_atom_site_label_4
    _geom_torsion_site_symmetry_1
    _geom_torsion_site_symmetry_2
    _geom_torsion_site_symmetry_3
    _geom_torsion_site_symmetry_4
    _geom_torsion
    _geom_torsion_publ_flag
    O2 S1 N2 C3 . . . . 172.9(2) ?
    O1 S1 N2 C3 . . . . 42.1(2) ?
    C6 S1 N2 C3 . . . . -72.9(2) ?
    C5 N1 C1 C2 . . . . 1.7(4) ?
    N1 C1 C2 C3 . . . . -2.3(4) ?
    S1 N2 C3 C4 . . . . 168.56(19) ?
    S1 N2 C3 C2 . . . . -13.2(3) ?
    C1 C2 C3 N2 . . . . -177.1(2) ?
    C1 C2 C3 C4 . . . . 1.1(3) ?
    N2 C3 C4 C5 . . . . 178.9(2) ?
    C2 C3 C4 C5 . . . . 0.5(4) ?
    C1 N1 C5 C4 . . . . 0.0(4) ?
    C3 C4 C5 N1 . . . . -1.1(4) ?
    O2 S1 C6 C11 . . . . -146.30(18) ?
    O1 S1 C6 C11 . . . . -13.8(2) ?
    N2 S1 C6 C11 . . . . 102.3(2) ?
    O2 S1 C6 C7 . . . . 35.0(2) ?
    O1 S1 C6 C7 . . . . 167.55(17) ?
    N2 S1 C6 C7 . . . . -76.4(2) ?
    C11 C6 C7 C8 . . . . -1.6(3) ?
    S1 C6 C7 C8 . . . . 177.10(17) ?
    C6 C7 C8 C9 . . . . -0.2(3) ?
    C7 C8 C9 C10 . . . . 1.9(3) ?
    C7 C8 C9 N3 . . . . -177.11(19) ?
    O3 N3 C9 C8 . . . . -164.7(2) ?
    O4 N3 C9 C8 . . . . 16.1(3) ?
    O3 N3 C9 C10 . . . . 16.2(3) ?
    O4 N3 C9 C10 . . . . -162.90(19) ?
    C8 C9 C10 C11 . . . . -1.8(3) ?
    N3 C9 C10 C11 . . . . 177.23(19) ?
    C9 C10 C11 C6 . . . . 0.0(3) ?
    C7 C6 C11 C10 . . . . 1.7(3) ?
    S1 C6 C11 C10 . . . . -176.96(17) ?
loop_
    _geom_hbond_atom_site_label_D
    _geom_hbond_atom_site_label_H
    _geom_hbond_atom_site_label_A
    _geom_hbond_site_symmetry_A
    _geom_hbond_distance_DH
    _geom_hbond_distance_HA
    _geom_hbond_distance_DA
    _geom_hbond_angle_DHA
    _geom_hbond_publ_flag
    N1 H1A Br1 6_566 0.89(3) 2.30(3) 3.195(2) 173(3) yes
    N2 H2A Br1 . 0.84(3) 2.38(3) 3.225(3) 174(2) yes
    C10 H10 O3 7_566 0.95 2.44 3.301(3) 151 yes
    C5 H5 Br1 2_565 0.95 2.75 3.676(3) 165 yes
