# Supplementary material for: 4-(4-Nitro­benzene­sulfonamido)pyridinium bromide
Source: Acta Crystallogr Sect E Struct Rep Online. 2008 Nov 13;64(Pt 12):o2308. doi: 10.1107/S1600536808035265 (PMC2960076; doi:10.1107/S1600536808035265)
Supplement: Supplementary file 2 [file e-64-o2308-Isup2.hkl]

# 
# h,k,l, Fc-squared, Fo-squared, sigma(Fo-squared) and status flag 
# 
data_I
_shelx_title ' r81012h in C2/c' 
_shelx_refln_list_code          4 
_shelx_F_calc_maximum      387.27 
_exptl_crystal_F_000      1440.00 
_reflns_d_resolution_high  0.7594 
 
loop_ 
 _symmetry_equiv_pos_as_xyz 
 'x, y, z' 
 '-x, y, -z+1/2' 
 'x+1/2, y+1/2, z' 
 '-x+1/2, y+1/2, -z+1/2' 
 '-x, -y, -z' 
 'x, -y, z-1/2' 
 '-x+1/2, -y+1/2, -z' 
 'x+1/2, -y+1/2, z-1/2' 
 
_cell_length_a    38.2415 
_cell_length_b     5.2852 
_cell_length_c    13.9412 
_cell_angle_alpha  90.000 
_cell_angle_beta  108.185 
_cell_angle_gamma  90.000 
 
_shelx_F_squared_multiplier     1.000 
 
loop_ 
 _refln_index_h 
 _refln_index_k 
 _refln_index_l 
 _refln_F_squared_calc 
 _refln_F_squared_meas 
 _refln_F_squared_sigma 
 _refln_observed_status 
   4   0   0     1398.94     1060.60    102.72 o 
   6   0   0     2534.52     2108.87    117.08 o 
   8   0   0     4594.56     4591.71     60.07 o 
  10   0   0    64621.70    64948.87   1305.94 o 
  12   0   0    90243.54    92832.19   1850.43 o 
  14   0   0    19023.32    18383.01    224.13 o 
  16   0   0    33086.61    32292.19    623.77 o 
  18   0   0    12160.70    11489.00    211.53 o 
  20   0   0     2060.56     2305.05     86.48 o 
  22   0   0    43188.30    44647.91    953.81 o 
  24   0   0    27539.65    27725.35    732.86 o 
  26   0   0     2274.16     2125.09    114.37 o 
  28   0   0     7665.32     7347.98    232.08 o 
  30   0   0     8818.22     8434.46    320.84 o 
  32   0   0     2828.97     2753.67    182.88 o 
  34   0   0     7296.50     7011.06    431.82 o 
  36   0   0     4423.02     4196.48    264.10 o 
  38   0   0     1271.31     1336.86     61.00 o 
  40   0   0    14719.00    15353.07    826.09 o 
  42   0   0     6358.80     7077.72    610.59 o 
  44   0   0       42.86       89.96     43.59 o 
  46   0   0        7.73       49.29     38.66 o 
   1   1   0    40611.93    41128.58    715.20 o 
   3   1   0     4253.40     4458.03     73.50 o 
   5   1   0      718.77      694.82     38.00 o 
   7   1   0    43651.37    45060.19    638.21 o 
   9   1   0    33170.19    33644.79    423.25 o 
  11   1   0    17558.49    16557.48    205.70 o 
  13   1   0    12856.88    11508.52    181.53 o 
  15   1   0    27225.75    28315.87    391.20 o 
  17   1   0    21273.35    20347.63    298.27 o 
  19   1   0     5351.70     5308.48     90.66 o 
  21   1   0     7102.69     6748.06    187.57 o 
  23   1   0    11560.43    10548.08    261.37 o 
  25   1   0    16597.38    16731.59    408.27 o 
  27   1   0     9711.44     9624.60    209.14 o 
  29   1   0    10369.29    10089.88    304.21 o 
  31   1   0     5555.65     5749.37    172.12 o 
  33   1   0     2784.39     2547.81    145.23 o 
  35   1   0     4015.76     3944.55    194.33 o 
  37   1   0     1133.65     1260.41     32.95 o 
  39   1   0     9650.69    10253.49    562.99 o 
  41   1   0     3641.57     4120.69    207.78 o 
  43   1   0      800.51      755.05    217.40 o 
  45   1   0      200.32       49.54    102.74 o 
  47   1   0       23.21       33.73     35.58 o 
   0   2   0     5983.97     5645.54    144.49 o 
   2   2   0    79823.33    77139.73   1207.58 o 
   4   2   0     7496.92     7058.85     86.91 o 
   6   2   0      114.35      122.60     83.39 o 
   8   2   0    14027.48    14010.33    233.73 o 
  10   2   0     6403.86     6238.36    108.48 o 
  12   2   0    23635.00    23900.78    402.89 o 
  14   2   0    18926.77    18824.74    377.82 o 
  16   2   0    35344.70    36661.76    744.74 o 
  18   2   0     1285.81     1096.29    100.24 o 
  20   2   0     1820.75     1993.18    115.25 o 
  22   2   0     2943.07     2931.03    177.26 o 
  24   2   0    18724.81    18324.57    429.85 o 
  26   2   0     6961.79     6947.06    278.82 o 
  28   2   0     5098.58     5207.39    212.43 o 
  30   2   0    10927.02    10585.84    437.89 o 
  32   2   0       25.37       -2.52     67.55 o 
  34   2   0       47.96       43.78     31.91 o 
  36   2   0     7367.00     7637.34    367.57 o 
  38   2   0     9016.37     9206.41    449.94 o 
  40   2   0     6635.81     6868.63    357.69 o 
  42   2   0      765.38      539.04    189.85 o 
  44   2   0       29.78        0.38    135.47 o 
   1   3   0    10301.76    10105.91    224.40 o 
   3   3   0    18216.03    18861.20    558.22 o 
   5   3   0     2809.62     2701.87    138.61 o 
   7   3   0     9137.33     9119.08    187.33 o 
   9   3   0      495.76      430.85     33.60 o 
  11   3   0     5813.01     5886.00    186.32 o 
  13   3   0    20452.66    20076.42    489.08 o 
  15   3   0    17193.77    16918.28    413.90 o 
  17   3   0      368.07      355.30     39.35 o 
  19   3   0      200.47      245.62     32.91 o 
  21   3   0      132.24      111.37    158.19 o 
  23   3   0     3871.05     3763.34    168.69 o 
  25   3   0     2259.76     1886.20    325.17 o 
  27   3   0     7695.57     7590.98    350.49 o 
  29   3   0      389.77      344.44     83.52 o 
  31   3   0      937.98      856.36     79.05 o 
  33   3   0       50.51      107.61     31.13 o 
  35   3   0      806.12      607.27    123.70 o 
  37   3   0     5350.10     5318.81    434.33 o 
  39   3   0      295.52      221.57     71.74 o 
  41   3   0      109.48       59.84     65.62 o 
  43   3   0      695.11      527.07    102.47 o 
   0   4   0     1537.67     1535.30    218.36 o 
   2   4   0     5793.86     5594.79    276.06 o 
   4   4   0    11376.22    11175.76    309.80 o 
   6   4   0     4209.76     4211.21    201.34 o 
   8   4   0     4435.90     4081.37    162.96 o 
  10   4   0     1024.54     1083.97     87.98 o 
  12   4   0      146.33      206.43     53.88 o 
  14   4   0    18236.22    18743.92    646.49 o 
  16   4   0     7978.21     8256.27    255.12 o 
  18   4   0     1257.33     1177.38     81.59 o 
  20   4   0     1821.72     1771.37     90.79 o 
  22   4   0      236.45      107.94    110.44 o 
  24   4   0     1591.73     1469.13    167.13 o 
  26   4   0     6913.22     7403.32    574.84 o 
  28   4   0     4904.79     4842.41    362.52 o 
  30   4   0      681.82      186.81    231.82 o 
  32   4   0      899.14      642.65    141.17 o 
  34   4   0      180.43      142.85     34.87 o 
  36   4   0     1394.15     1364.00    267.55 o 
  38   4   0     5542.26     5170.80    679.35 o 
   1   5   0      197.19      150.08     63.00 o 
   3   5   0     3524.98     3516.22    167.86 o 
   5   5   0      293.54      253.47     62.23 o 
   7   5   0     2869.61     2892.21     96.96 o 
   9   5   0      282.08      249.98     40.10 o 
  11   5   0       11.91       52.07     57.16 o 
  13   5   0      172.81      111.12     58.37 o 
  15   5   0      579.93      620.31    138.30 o 
  17   5   0     1165.43      961.16    190.49 o 
  19   5   0       49.49      -93.34     93.34 o 
  21   5   0      331.97      175.54    101.47 o 
  23   5   0      361.48      333.04    190.46 o 
  25   5   0     1005.39     1106.82    239.14 o 
  27   5   0      722.78      504.97    180.16 o 
  29   5   0       20.43       63.31    246.45 o 
  31   5   0      347.79      160.85    248.46 o 
  33   5   0     1924.12     2215.39    359.49 o 
   0   6   0      613.04      620.15    118.62 o 
   2   6   0      590.80      598.31    101.25 o 
   4   6   0      592.55      444.80     98.50 o 
   6   6   0        9.25       57.25     38.78 o 
   8   6   0      435.65      380.66     97.11 o 
  10   6   0      226.81      191.79     61.66 o 
  12   6   0      213.55      213.82     41.29 o 
  14   6   0      194.02      124.45     69.39 o 
  16   6   0       66.99       95.92    161.58 o 
  18   6   0      374.24      291.46    158.30 o 
  20   6   0      103.55       39.36    105.36 o 
  22   6   0     1893.86     1847.58    297.16 o 
  24   6   0       10.17     -270.48    270.48 o 
 -47   1   1     2088.05     1935.45    287.13 o 
 -45   1   1      340.39      316.53    102.79 o 
 -43   1   1     1773.55     1749.39    251.25 o 
 -41   1   1       30.80       38.18     31.68 o 
 -39   1   1      239.38      124.49     33.82 o 
 -37   1   1      796.36      764.56     71.92 o 
 -35   1   1       91.62       52.02     16.56 o 
 -33   1   1     2295.74     2275.51    118.51 o 
 -31   1   1     3978.70     3907.65    122.97 o 
 -29   1   1      172.40      169.00     20.90 o 
 -27   1   1      116.38      110.70     18.71 o 
 -25   1   1       19.10       14.50     32.27 o 
 -23   1   1    13224.41    12746.46    357.51 o 
 -21   1   1      317.64      327.30     25.81 o 
 -19   1   1     1290.57     1285.29     45.52 o 
 -17   1   1     8991.67     8811.62    183.29 o 
 -15   1   1      495.88      501.77     37.93 o 
 -13   1   1    14051.91    13488.09    292.08 o 
 -11   1   1    78092.63    80617.74   2372.18 o 
  -9   1   1   130161.13   145527.30   3227.35 o 
  -7   1   1     4311.14     4610.63     99.10 o 
  -5   1   1    18086.58    17896.38    210.35 o 
  -3   1   1        1.58      -25.29     25.29 o 
  -1   1   1     2079.07     1860.67     92.24 o 
   1   1   1      460.15      383.03     59.19 o 
   3   1   1     2007.85     2342.06     98.70 o 
   5   1   1     2543.69     2552.62    104.19 o 
   7   1   1    11635.49    11701.77    177.60 o 
   9   1   1     3015.55     3172.02     93.96 o 
  11   1   1     5876.92     5636.57    127.81 o 
  13   1   1     4126.72     4214.08     87.88 o 
  15   1   1       57.09       96.17     21.31 o 
  17   1   1    16310.92    16753.89    247.94 o 
  19   1   1     2460.10     2559.01     74.50 o 
  21   1   1      147.90      137.47     26.83 o 
  23   1   1     2182.35     2034.14     66.40 o 
  25   1   1     1217.70     1155.95    113.91 o 
  27   1   1     4842.49     5038.06    140.18 o 
  29   1   1     2497.46     2370.74     87.27 o 
  31   1   1     2264.08     2170.73    104.65 o 
  33   1   1     1324.80     1311.14     76.17 o 
  35   1   1       60.90       38.67     25.42 o 
  37   1   1      489.51      390.91     68.43 o 
  39   1   1       11.95      -13.30     52.20 o 
  41   1   1     1195.82     1105.26    158.55 o 
  43   1   1       59.68       47.50     23.61 o 
  45   1   1       81.32       55.88     33.07 o 
 -46   2   1     2294.09     2384.61    487.36 o 
 -44   2   1      228.13      246.86    188.00 o 
 -42   2   1      500.99      569.40    147.99 o 
 -40   2   1      164.66      141.22     50.30 o 
 -38   2   1       85.01       63.82     18.97 o 
 -36   2   1     5521.73     5399.91    267.55 o 
 -34   2   1     1400.81     1538.21    100.52 o 
 -32   2   1     2010.47     1950.75    137.36 o 
 -30   2   1     1860.47     1910.07    105.28 o 
 -28   2   1      963.27      926.06     98.13 o 
 -26   2   1      582.22      469.14     72.00 o 
 -24   2   1    10501.27     9924.81    353.14 o 
 -22   2   1     9002.28     8944.09    320.31 o 
 -20   2   1      834.52      976.54    185.80 o 
 -18   2   1     4701.79     5077.08    420.93 o 
 -16   2   1    14281.79    14932.93    287.31 o 
 -14   2   1     4957.08     4779.86     85.30 o 
 -12   2   1    37898.72    38023.47    750.20 o 
 -10   2   1      785.05      883.63     40.45 o 
  -8   2   1    12625.29    13911.84    252.68 o 
  -6   2   1     8500.74     8842.67    130.33 o 
  -4   2   1     3245.63     2750.85     77.91 o 
  -2   2   1    20124.32    19102.24    225.76 o 
   0   2   1     1754.38     1530.11     85.82 o 
   2   2   1     6142.69     6071.68    101.37 o 
   4   2   1    17006.75    16818.96    388.05 o 
   6   2   1    21329.73    19728.55    299.62 o 
   8   2   1     1239.34     1242.60     29.17 o 
  10   2   1     8501.68     8269.69    247.82 o 
  12   2   1     5852.40     5742.27    106.76 o 
  14   2   1      599.07      474.46     39.86 o 
  16   2   1     6597.59     6336.48    155.00 o 
  18   2   1     5104.48     4709.24    229.23 o 
  20   2   1     1090.21     1114.67     51.74 o 
  22   2   1      328.40      232.77     40.60 o 
  24   2   1      313.62      270.85     56.51 o 
  26   2   1      186.52      262.26     77.62 o 
  28   2   1    16412.91    16763.15    498.24 o 
  30   2   1      110.08       98.63     79.49 o 
  32   2   1       16.89       26.53     33.41 o 
  34   2   1      473.00      419.48    142.82 o 
  36   2   1      402.14      386.79     76.69 o 
  38   2   1       13.81       52.05     79.15 o 
  40   2   1     3266.30     3326.09    272.19 o 
  42   2   1     1080.63      811.92    274.59 o 
  44   2   1       14.64       32.76    100.12 o 
 -43   3   1      895.06      916.08    114.22 o 
 -41   3   1      137.69      117.85     33.65 o 
 -39   3   1       86.20      100.00     65.68 o 
 -37   3   1     1354.84     1428.68    220.82 o 
 -35   3   1     6526.40     6317.51    302.88 o 
 -33   3   1     1176.21     1122.12    124.38 o 
 -31   3   1       14.51      -22.90     29.89 o 
 -29   3   1       73.39       75.38     37.05 o 
 -27   3   1     1931.47     1980.38    190.10 o 
 -25   3   1     2069.14     2026.21    182.50 o 
 -23   3   1    17452.33    18347.06    842.57 o 
 -21   3   1     6205.71     6182.47    217.47 o 
 -19   3   1     1312.13     1230.57     72.24 o 
 -17   3   1     4185.99     4282.80    110.29 o 
 -15   3   1     2910.73     2988.11     91.93 o 
 -13   3   1    20468.75    20236.34    493.07 o 
 -11   3   1     7623.99     7586.27    161.82 o 
  -9   3   1     8577.75     8391.00    180.32 o 
  -7   3   1     1106.48     1067.92     52.93 o 
  -5   3   1     5224.99     5163.79    117.76 o 
  -3   3   1    16691.35    19123.04    402.60 o 
  -1   3   1     7709.47     7178.96    167.64 o 
   1   3   1     7972.11     7470.83    185.93 o 
   3   3   1     2949.37     2841.52    193.79 o 
   5   3   1     3496.00     3026.81    144.51 o 
   7   3   1     5474.87     5502.81    199.60 o 
   9   3   1      251.97      208.94     29.08 o 
  11   3   1     4674.46     4223.31    117.98 o 
  13   3   1     2523.91     2609.41    129.86 o 
  15   3   1     2665.47     2611.17    130.35 o 
  17   3   1    10331.08    10305.91    252.22 o 
  19   3   1    17380.86    17803.46    500.19 o 
  21   3   1     6437.76     6335.63    231.92 o 
  23   3   1      780.01      683.38    154.51 o 
  25   3   1     3777.55     3622.96    301.42 o 
  27   3   1     4330.35     4387.26    346.45 o 
  29   3   1     6107.14     6240.48    306.25 o 
  31   3   1      632.96      757.64     73.07 o 
  33   3   1       20.34        5.40     37.65 o 
  35   3   1      795.87      532.55    102.34 o 
  37   3   1      668.49      492.76    149.79 o 
  39   3   1     3424.69     3344.22    354.14 o 
  41   3   1     2924.33     2765.81    432.60 o 
 -38   4   1     1639.06     1918.14    231.15 o 
 -36   4   1     2501.15     2499.21    204.41 o 
 -34   4   1     1246.63     1030.67    270.08 o 
 -32   4   1     1502.28     1209.77    202.17 o 
 -30   4   1       29.43       59.42     45.85 o 
 -28   4   1     1105.17      870.15    237.44 o 
 -26   4   1     5375.78     5346.39    438.23 o 
 -24   4   1     8240.63     7728.91    496.07 o 
 -22   4   1      510.09      401.09    206.02 o 
 -20   4   1     1044.16     1098.93     72.85 o 
 -18   4   1     1427.44     1268.88    140.17 o 
 -16   4   1       30.72       68.83     34.89 o 
 -14   4   1     1018.88     1000.85     92.01 o 
 -12   4   1     7821.87     7903.73    267.63 o 
 -10   4   1     7993.77     7989.83    260.41 o 
  -8   4   1     9454.51     9434.06    315.78 o 
  -6   4   1     4501.83     4478.85    154.94 o 
  -4   4   1        9.35       52.25     22.79 o 
  -2   4   1       51.63      138.04     80.64 o 
   0   4   1    13537.77    13367.58    426.58 o 
   2   4   1     7937.97     7577.10    211.88 o 
   4   4   1    18323.35    18929.33    611.00 o 
   6   4   1      949.65     1039.38    139.22 o 
   8   4   1     8657.12     9060.37    306.91 o 
  10   4   1      210.97      196.77    403.31 o 
  12   4   1    15056.93    15993.22    520.94 o 
  14   4   1     1972.07     1982.33    114.71 o 
  16   4   1    15647.04    15344.10    483.96 o 
  18   4   1     6592.11     6799.38    223.47 o 
  20   4   1     1137.88     1196.40     80.95 o 
  22   4   1      446.03      403.66    101.95 o 
  24   4   1     1903.10     1994.61    184.15 o 
  26   4   1     1844.98     1994.52     90.40 o 
  28   4   1     3360.03     3705.14    217.76 o 
  30   4   1     4641.50     4819.53    316.10 o 
  32   4   1     1773.41     1976.26    181.93 o 
  34   4   1      114.94       91.92     48.71 o 
  36   4   1      349.03      216.73     74.82 o 
  38   4   1      834.78      680.66    241.25 o 
 -33   5   1     1196.59     1208.29    188.15 o 
 -31   5   1     1191.68     1494.62    221.56 o 
 -29   5   1      237.35      191.68    105.61 o 
 -27   5   1     5912.44     6673.89    339.16 o 
 -25   5   1     2241.82     2181.11    231.04 o 
 -23   5   1     1471.44     1422.39    437.69 o 
 -21   5   1     6564.81     6578.29    306.27 o 
 -19   5   1     6426.58     6388.76    286.86 o 
 -17   5   1      784.66      645.11     54.62 o 
 -15   5   1     8833.57     8896.30    361.71 o 
 -13   5   1     1620.45     1758.79    111.38 o 
 -11   5   1     6224.42     6681.00    289.45 o 
  -9   5   1    15339.02    15550.46    649.45 o 
  -7   5   1     1831.72     1825.85     85.29 o 
  -5   5   1     1743.69     1698.57    100.52 o 
  -3   5   1      729.55      768.52     99.24 o 
  -1   5   1       61.19       44.68     48.00 o 
   1   5   1    14452.92    15605.18    454.15 o 
   3   5   1    18224.52    19335.47    557.09 o 
   5   5   1     1066.38     1040.36     99.49 o 
   7   5   1       41.86       76.29     27.39 o 
   9   5   1      713.18      673.35     83.79 o 
  11   5   1      103.99        7.42    101.74 o 
  13   5   1     8513.67     8377.30    342.48 o 
  15   5   1     6464.38     6775.42    290.45 o 
  17   5   1     1838.14     1786.88    123.84 o 
  19   5   1      616.56      270.90    228.43 o 
  21   5   1     2424.98     2493.24    493.99 o 
  23   5   1      653.62      353.69    320.31 o 
  25   5   1     2992.89     2835.77    403.65 o 
  27   5   1     4792.58     4385.55    921.05 o 
  29   5   1      256.38      170.98     86.20 o 
  31   5   1     1744.81     1446.03    418.74 o 
 -24   6   1      576.23      338.11    149.53 o 
 -22   6   1     1981.76     2087.40    142.12 o 
 -20   6   1     6179.55     6383.78    309.97 o 
 -18   6   1      455.27      394.51    145.95 o 
 -16   6   1     2985.83     3080.09    676.90 o 
 -14   6   1      783.46      543.44    188.67 o 
 -12   6   1     1447.61     1335.49    177.51 o 
 -10   6   1     5709.20     5878.85    278.68 o 
  -8   6   1     9005.05     9002.68    394.61 o 
  -6   6   1       61.34      113.43     88.09 o 
  -4   6   1      296.18      247.60     80.57 o 
  -2   6   1       30.11       66.52     80.48 o 
   0   6   1     1809.15     1674.00    133.37 o 
   2   6   1     7064.32     7389.85    323.95 o 
   4   6   1     6576.79     6377.94    289.49 o 
   6   6   1     1822.51     1829.07    148.88 o 
   8   6   1       26.39       53.00    124.26 o 
  10   6   1        4.04       50.52    153.45 o 
  12   6   1     1343.86     2331.03   1069.92 o 
  14   6   1     8983.24     9585.05    456.07 o 
  16   6   1     1395.35     1346.95    225.43 o 
  18   6   1      108.06       -4.19     53.25 o 
  20   6   1     3639.03     3501.31    200.90 o 
  22   6   1     1839.50     1761.17    313.61 o 
 -48   0   2     3504.60     3921.71    791.12 o 
 -46   0   2     1765.69     1957.31    322.09 o 
 -44   0   2     8210.20     8746.84    749.99 o 
 -42   0   2      818.84      755.08    210.87 o 
 -40   0   2     3936.77     3847.93    318.70 o 
 -38   0   2     3167.16     3201.60    350.27 o 
 -36   0   2    21315.29    21359.73   1286.19 o 
 -34   0   2    17941.78    19377.45    646.48 o 
 -32   0   2      375.86      378.76     63.48 o 
 -30   0   2     9933.85     9886.72    543.02 o 
 -28   0   2     5039.37     5053.89    134.35 o 
 -26   0   2    23999.42    24375.74    648.11 o 
 -24   0   2    53145.15    54113.60   1155.66 o 
 -22   0   2     2587.89     2099.44     77.95 o 
 -20   0   2      267.70      285.38     37.42 o 
 -18   0   2    44501.63    43897.50    722.37 o 
 -16   0   2    13149.84    12408.07    201.79 o 
 -14   0   2    16913.82    16048.87    353.88 o 
 -12   0   2    22827.78    22113.26    254.11 o 
 -10   0   2     7680.84     8064.55    108.59 o 
  -8   0   2    24714.36    24894.31    873.27 o 
  -6   0   2    32312.01    31927.02    636.08 o 
  -4   0   2     2719.59     2920.23    107.21 o 
  -2   0   2     6562.54     6678.19    154.73 o 
   0   0   2      838.18      748.07     72.92 o 
   2   0   2    64953.93    58538.60   1633.84 o 
   8   0   2    16442.58    15663.13    196.84 o 
  10   0   2      322.62      317.44     25.06 o 
  12   0   2      535.88      377.09     52.59 o 
  14   0   2     3231.07     3032.35     52.18 o 
  16   0   2    62556.93    60047.97   1373.56 o 
  18   0   2     8176.13     6957.43    137.16 o 
  20   0   2    30304.29    31363.66    674.99 o 
  22   0   2      588.70      550.94     43.88 o 
  24   0   2     3687.29     3514.42    248.12 o 
  26   0   2      133.64      184.34     90.63 o 
  28   0   2    15182.45    15789.07    735.97 o 
  30   0   2    15659.71    14940.11    635.75 o 
  32   0   2     2666.21     2666.82    201.86 o 
  34   0   2     6449.97     6523.57    400.03 o 
  36   0   2     2782.60     2543.47    316.62 o 
  38   0   2      225.94      153.42     79.94 o 
  40   0   2     4304.28     4290.47    376.61 o 
  42   0   2      212.65       85.34     69.32 o 
  44   0   2     3384.49     3216.70    205.48 o 
 -47   1   2     7579.90     8128.43    345.38 o 
 -45   1   2     3941.82     3984.87    362.21 o 
 -43   1   2      385.69      325.86    108.99 o 
 -41   1   2      171.08      143.80     53.65 o 
 -39   1   2     1126.69     1031.06     54.76 o 
 -37   1   2     2114.32     1960.29    106.73 o 
 -35   1   2    17648.15    18538.70    528.52 o 
 -33   1   2     2828.07     2859.74    134.86 o 
 -31   1   2     5603.51     5731.67    168.39 o 
 -29   1   2    10431.31    10531.81    268.32 o 
 -27   1   2      142.98      137.99     15.72 o 
 -25   1   2    18269.57    17730.18    451.20 o 
 -23   1   2    29098.38    28839.03    572.65 o 
 -21   1   2    12514.68    11707.47    271.83 o 
 -19   1   2    34766.09    33679.36    611.33 o 
 -17   1   2    14414.45    13901.40    234.23 o 
 -15   1   2      186.24      222.74     15.15 o 
 -13   1   2       55.21       98.72     34.30 o 
 -11   1   2    44236.35    42442.01    486.76 o 
  -9   1   2   104092.26   105643.50   2091.47 o 
  -7   1   2   126354.84   117907.06   1906.11 o 
  -5   1   2    94642.47    98122.25   1676.19 o 
  -3   1   2    30166.23    28539.14    386.34 o 
  -1   1   2    12493.53    12095.75    151.24 o 
   1   1   2    19530.32    19375.56    250.78 o 
   3   1   2    23414.31    24668.99    513.06 o 
   5   1   2    93444.02    86537.77   1727.36 o 
   7   1   2    41119.96    40315.13    706.51 o 
   9   1   2     7334.39     7430.63    248.26 o 
  11   1   2     8675.20     8793.18    131.26 o 
  13   1   2    20915.03    22848.55    364.52 o 
  15   1   2    40892.84    42489.34    652.54 o 
  17   1   2    29726.48    28350.56    437.27 o 
  19   1   2     5130.64     4596.28    181.72 o 
  21   1   2     8835.93     8621.01    212.67 o 
  23   1   2     9946.28     9985.72    202.18 o 
  25   1   2       18.47       32.73     23.15 o 
  27   1   2     7172.09     6642.18    202.51 o 
  29   1   2    22829.95    22336.30    585.88 o 
  31   1   2     9861.64     9930.45    265.96 o 
  33   1   2     4052.55     4303.10    177.12 o 
  35   1   2     5631.89     5590.43    238.54 o 
  37   1   2      162.01       56.42     53.78 o 
  39   1   2     3802.06     3687.64    187.71 o 
  41   1   2     1024.31      726.53    139.19 o 
  43   1   2     1878.14     1861.51    157.27 o 
  45   1   2     5545.37     5505.50   1105.66 o 
 -46   2   2     3087.94     3109.79    445.02 o 
 -44   2   2      870.93      630.64    151.52 o 
 -42   2   2      393.20      308.56     48.75 o 
 -40   2   2      634.53      489.85     95.02 o 
 -38   2   2      821.12      696.29     80.33 o 
 -36   2   2     3992.52     3994.53    170.22 o 
 -34   2   2     2937.99     3051.45     96.03 o 
 -32   2   2    11650.35    11587.70    333.56 o 
 -30   2   2      307.53      213.38     70.44 o 
 -28   2   2     1510.86     1358.47    137.65 o 
 -26   2   2     3660.68     3538.87    171.71 o 
 -24   2   2     3327.45     3108.32    238.25 o 
 -22   2   2    10588.05    10603.93    373.32 o 
 -20   2   2    40288.26    40767.24   1377.80 o 
 -18   2   2      191.89      147.09     20.48 o 
 -16   2   2     1477.09     1406.09     74.91 o 
 -14   2   2      411.22      368.32     57.44 o 
 -12   2   2     5119.26     4715.80     87.50 o 
 -10   2   2     9701.87     9241.94    178.01 o 
  -8   2   2    37624.03    40003.73    742.48 o 
  -6   2   2     6887.59     6530.78     92.40 o 
  -4   2   2    42950.89    43632.10    794.83 o 
  -2   2   2       75.54       70.17     20.18 o 
   0   2   2     2009.19     1882.99     53.86 o 
   2   2   2    21671.56    20927.41    358.23 o 
   4   2   2    17926.17    17620.41    234.17 o 
   6   2   2    22485.19    21108.97    317.58 o 
   8   2   2    24172.50    23409.15    350.89 o 
  10   2   2     1321.83     1389.04     74.06 o 
  12   2   2       15.30       17.58     14.32 o 
  14   2   2    15331.04    15003.12    333.10 o 
  16   2   2     8068.96     7376.86    167.79 o 
  18   2   2    15730.96    15188.26    407.74 o 
  20   2   2     6898.89     7069.59    167.11 o 
  22   2   2     9104.22     9161.18    224.18 o 
  24   2   2      223.36      212.02    152.21 o 
  26   2   2     3391.37     3424.77    138.45 o 
  28   2   2     9861.50     9655.06    293.56 o 
  30   2   2     2733.55     2647.27     99.52 o 
  32   2   2     3150.56     3809.64    242.59 o 
  34   2   2     1254.10     1303.05    109.66 o 
  36   2   2     1280.74     1129.17    104.24 o 
  38   2   2       26.68       15.80     47.69 o 
  40   2   2      166.54      285.25    112.60 o 
  42   2   2     2054.22     2150.32    135.55 o 
 -43   3   2     2357.72     2360.13    219.47 o 
 -41   3   2       14.66       30.69     56.03 o 
 -39   3   2     4209.32     4545.93    182.83 o 
 -37   3   2     3543.48     3360.83    182.22 o 
 -35   3   2      485.90      350.81     93.56 o 
 -33   3   2     4672.63     5061.57    261.40 o 
 -31   3   2     6813.89     6773.68    484.05 o 
 -29   3   2     2532.38     2161.54    165.53 o 
 -27   3   2     4988.67     4666.11    252.32 o 
 -25   3   2      999.71      749.44    172.16 o 
 -23   3   2    18056.67    18247.91    846.17 o 
 -21   3   2    22765.67    22793.95    816.32 o 
 -19   3   2      235.57      209.85     28.24 o 
 -17   3   2      247.74      269.33    119.66 o 
 -15   3   2      146.70      152.83     53.65 o 
 -13   3   2      210.22      208.79     35.83 o 
 -11   3   2    21635.10    22929.63    455.43 o 
  -9   3   2    14021.39    13376.89    441.61 o 
  -7   3   2    20302.42    21272.53    476.87 o 
  -5   3   2      680.92      710.55     60.66 o 
  -3   3   2     8786.42     8997.75    310.28 o 
  -1   3   2     6678.36     6965.25    189.44 o 
   1   3   2    14745.48    14773.18    465.05 o 
   3   3   2     1144.32     1061.06    115.54 o 
   5   3   2     6501.17     6522.32    253.18 o 
   7   3   2    23716.13    24435.28    698.94 o 
   9   3   2     8731.15     7919.38    253.98 o 
  11   3   2      508.36      500.25     32.23 o 
  13   3   2     3781.65     3801.03    133.02 o 
  15   3   2     2324.77     2277.84    125.10 o 
  17   3   2     5596.57     5310.94    169.10 o 
  19   3   2    23920.94    23857.81    759.90 o 
  21   3   2     2291.36     2209.61     84.95 o 
  23   3   2      138.51       86.46     93.88 o 
  25   3   2       71.67       55.95    117.42 o 
  27   3   2     1442.00     1354.07    209.86 o 
  29   3   2     2953.31     3062.38    237.23 o 
  31   3   2    10578.35    11439.08    383.55 o 
  33   3   2     4631.95     4634.84    412.05 o 
  35   3   2       20.37       -5.79     54.66 o 
  37   3   2        1.88      107.94     38.19 o 
  39   3   2      421.82      319.49    111.92 o 
  41   3   2     1737.15      707.02    483.98 o 
 -40   4   2      941.57      735.66    136.51 o 
 -38   4   2     1181.60     1171.60    211.65 o 
 -36   4   2      238.39      325.20    362.29 o 
 -34   4   2      414.75      574.87    203.09 o 
 -32   4   2     4672.97     4721.69    306.31 o 
 -30   4   2      645.59      630.14    136.47 o 
 -28   4   2     4474.23     4294.05    300.62 o 
 -26   4   2     1987.21     1889.17    297.13 o 
 -24   4   2       96.13      126.89    214.34 o 
 -22   4   2     6047.35     6678.77    554.37 o 
 -20   4   2     4384.62     4509.28    109.90 o 
 -18   4   2       24.32       35.16     46.92 o 
 -16   4   2      554.48      563.23    132.20 o 
 -14   4   2     3176.93     3404.41    251.63 o 
 -12   4   2      482.09      442.42     79.42 o 
 -10   4   2    21589.24    22501.96    704.12 o 
  -8   4   2     5662.48     5659.49    190.88 o 
  -6   4   2      203.79      208.24    109.01 o 
  -4   4   2       20.90       65.34     56.00 o 
  -2   4   2     5242.44     5150.84    180.14 o 
   0   4   2      847.86     1027.72    188.25 o 
   2   4   2    12040.28    11701.27    368.96 o 
   4   4   2      896.58     1040.12    106.04 o 
   6   4   2      913.66      957.97    117.19 o 
   8   4   2     6823.25     6629.44    246.26 o 
  10   4   2     4585.47     4258.35    185.62 o 
  12   4   2    10129.32     9943.93    357.82 o 
  14   4   2      122.96       75.07     34.79 o 
  16   4   2      454.13      495.44    102.76 o 
  18   4   2      906.80      789.59     98.60 o 
  20   4   2     4425.38     4788.08    278.08 o 
  22   4   2     2030.65     2127.10    183.92 o 
  24   4   2      750.35      692.58    274.95 o 
  26   4   2       63.22      173.77     83.96 o 
  28   4   2      157.16      186.20     68.45 o 
  30   4   2     1659.61     1741.72    219.55 o 
  32   4   2     3781.42     4011.13    321.91 o 
  34   4   2      223.50      167.75     64.93 o 
  36   4   2      487.76      279.99     99.12 o 
 -33   5   2     3714.40     3165.09    496.12 o 
 -31   5   2     1069.38     1305.95    332.64 o 
 -29   5   2     1692.31     1432.91    397.95 o 
 -27   5   2        3.78      123.01     85.04 o 
 -25   5   2      139.78       74.13     93.20 o 
 -23   5   2     1148.79     1290.02    222.26 o 
 -21   5   2     1971.99     1376.04    307.45 o 
 -19   5   2      112.18      103.15     98.23 o 
 -17   5   2      180.31      143.24     45.81 o 
 -15   5   2      374.03      270.01    100.90 o 
 -13   5   2       17.65       49.44     28.19 o 
 -11   5   2      111.05       89.20     27.66 o 
  -9   5   2     6868.30     6697.34    289.21 o 
  -7   5   2      645.30      744.85     84.28 o 
  -5   5   2      407.16      443.52     75.74 o 
  -3   5   2       20.68       42.39     54.11 o 
  -1   5   2      524.82      450.23     60.55 o 
   1   5   2      514.45      424.81     60.38 o 
   3   5   2     3785.38     3677.41    186.46 o 
   5   5   2      602.39      573.27     60.85 o 
   7   5   2     4067.87     4327.23    244.54 o 
   9   5   2    10411.84    11249.52    455.46 o 
  11   5   2      711.15      574.64    133.78 o 
  13   5   2     2797.14     2881.23     65.39 o 
  15   5   2     2996.36     2852.01     93.23 o 
  17   5   2       63.92       54.17    122.30 o 
  19   5   2      510.26      556.71    257.87 o 
  21   5   2      494.79      527.53    128.24 o 
  23   5   2      183.51      131.82    102.82 o 
  25   5   2      329.13      202.79     55.06 o 
  27   5   2       20.10       -5.84     80.56 o 
  29   5   2      553.22      526.50    259.70 o 
  31   5   2     2666.24     1954.39    873.68 o 
 -24   6   2      282.97      191.17    137.55 o 
 -22   6   2      126.62       66.33     57.95 o 
 -20   6   2      617.27      609.36    209.54 o 
 -18   6   2      827.95      596.70    192.42 o 
 -16   6   2       88.69      142.11    148.41 o 
 -14   6   2      531.74      526.24    161.15 o 
 -12   6   2      285.84      213.76     51.67 o 
 -10   6   2      327.84      200.33     74.77 o 
  -8   6   2      463.88      420.44     98.63 o 
  -6   6   2      340.30      336.15     77.50 o 
  -4   6   2      456.45      283.82    128.50 o 
  -2   6   2       52.50       67.30     45.69 o 
   0   6   2      185.72      181.76     48.24 o 
   2   6   2      115.34       99.47     91.42 o 
   4   6   2      144.41      102.48     54.20 o 
   6   6   2      242.34      177.24     74.75 o 
   8   6   2        5.06       40.65     42.00 o 
  10   6   2      113.74       77.22     34.61 o 
  12   6   2       82.08      -19.37     75.20 o 
  14   6   2       24.64       26.56    104.74 o 
  16   6   2      585.09      427.02    138.59 o 
  18   6   2      172.43       44.52     93.74 o 
  20   6   2        2.72       26.73    291.05 o 
 -49   1   3     1289.68     1143.43    251.38 o 
 -47   1   3      649.62      582.13    178.14 o 
 -45   1   3      669.39      501.66    143.49 o 
 -43   1   3       19.27       58.60     40.19 o 
 -41   1   3     4559.36     4438.90    150.28 o 
 -39   1   3       61.69       66.18     20.80 o 
 -37   1   3      805.82      768.32    105.65 o 
 -35   1   3       26.32       17.06     16.80 o 
 -33   1   3     1512.05     1605.85    109.62 o 
 -31   1   3     2284.89     2217.25     63.70 o 
 -29   1   3    10849.82    10846.05    252.48 o 
 -27   1   3      103.52       85.07     20.82 o 
 -25   1   3     1566.84     1534.05     48.13 o 
 -23   1   3       82.77       45.34     18.28 o 
 -21   1   3      600.94      651.65     27.57 o 
 -19   1   3     8987.12     9162.57    161.48 o 
 -17   1   3    19026.50    19222.39    252.78 o 
 -15   1   3    12200.39    12971.06    283.56 o 
 -13   1   3    23207.61    23808.32    303.58 o 
 -11   1   3      582.34      620.43     33.77 o 
  -9   1   3      222.96      228.92     21.91 o 
  -7   1   3   149978.69   142390.58   8950.71 o 
  -5   1   3     1488.85     1611.97     72.30 o 
  -3   1   3      471.79      515.77     27.98 o 
  -1   1   3      771.68      835.50     47.05 o 
   1   1   3     2349.64     2037.75    106.60 o 
   3   1   3    10402.35     9296.92    124.65 o 
   5   1   3    11102.87    10493.59    165.34 o 
   7   1   3       17.99       33.44     21.38 o 
   9   1   3     2123.35     2244.19     76.77 o 
  11   1   3     1162.41     1287.93     34.47 o 
  13   1   3      300.76      267.22     24.74 o 
  15   1   3      302.65      392.06     72.50 o 
  17   1   3    10550.25    11185.26    276.58 o 
  19   1   3      239.89      296.44     28.39 o 
  21   1   3       14.72       32.54    133.43 o 
  23   1   3     1840.68     1929.79    131.02 o 
  25   1   3       38.98       65.90     49.55 o 
  27   1   3      279.64      254.43     40.93 o 
  29   1   3      236.04      247.86     72.18 o 
  31   1   3      571.32      544.02     79.60 o 
  33   1   3     1125.70     1007.91     77.01 o 
  35   1   3     2893.91     2884.66    440.54 o 
  37   1   3      327.56      306.81     97.73 o 
  39   1   3      884.41      912.81    159.19 o 
  41   1   3      430.04      322.24    157.89 o 
 -46   2   3      953.86      664.07    186.52 o 
 -44   2   3       38.51       11.91    117.83 o 
 -42   2   3     1933.76     1911.51    150.58 o 
 -40   2   3     1255.86     1269.63    123.75 o 
 -38   2   3      434.68      312.14     73.95 o 
 -36   2   3     2350.36     2375.82    133.39 o 
 -34   2   3       21.54       36.40     32.68 o 
 -32   2   3     3422.42     3406.49    160.74 o 
 -30   2   3     5939.07     5804.45    176.38 o 
 -28   2   3     1683.71     1777.90    100.09 o 
 -26   2   3     2483.18     2539.28    119.35 o 
 -24   2   3      512.58      596.72     80.82 o 
 -22   2   3      452.11      474.23     25.78 o 
 -20   2   3     8458.00     8613.39    299.77 o 
 -18   2   3     4436.81     4566.36    339.98 o 
 -16   2   3     1700.56     1868.07     63.82 o 
 -14   2   3    18718.26    19904.89    473.58 o 
 -12   2   3    15716.50    16047.76    483.70 o 
 -10   2   3       19.68       52.52     19.85 o 
  -8   2   3    24009.41    24883.66    699.07 o 
  -6   2   3       74.04      144.76     20.97 o 
  -4   2   3       83.24       98.52     44.35 o 
  -2   2   3     7520.65     7570.53    110.26 o 
   0   2   3    10248.70     9830.32    135.34 o 
   2   2   3    10028.54    10878.62    159.84 o 
   4   2   3      826.93      647.25     34.57 o 
   6   2   3       63.78       87.74     32.36 o 
   8   2   3     2836.09     3078.25    120.46 o 
  10   2   3    24106.69    24680.73    514.11 o 
  12   2   3    13620.87    14348.12    318.16 o 
  14   2   3     1998.84     1982.95     93.46 o 
  16   2   3     5659.04     5810.12    165.37 o 
  18   2   3     3381.42     3538.45    123.46 o 
  20   2   3     1525.32     1579.84     73.35 o 
  22   2   3     8869.27     8802.75    209.92 o 
  24   2   3     3577.55     3437.76    143.54 o 
  26   2   3     2161.88     2106.55    229.56 o 
  28   2   3     1407.21     1148.99     78.72 o 
  30   2   3      502.50      431.51    166.54 o 
  32   2   3     4789.55     4934.46    255.71 o 
  34   2   3     5382.61     5909.42    233.15 o 
  36   2   3      108.11       89.96     45.17 o 
  38   2   3     1835.77     1926.81    103.25 o 
  40   2   3      128.23     -259.09    259.09 o 
  42   2   3       83.66       24.49    102.43 o 
 -43   3   3     2318.80     2294.38    332.94 o 
 -41   3   3     1622.30     1650.44    187.24 o 
 -39   3   3      104.01       51.84     65.62 o 
 -37   3   3     1744.12     1520.25    206.85 o 
 -35   3   3      412.82      317.77     99.13 o 
 -33   3   3     1182.97     1172.22     91.24 o 
 -31   3   3     5103.88     5205.70    329.38 o 
 -29   3   3     1428.54     1442.80    191.39 o 
 -27   3   3      384.05      559.18    189.88 o 
 -25   3   3      196.48      276.01    135.32 o 
 -23   3   3      423.55      408.11     96.38 o 
 -21   3   3      257.07      218.94     46.46 o 
 -19   3   3    27647.36    27250.43    626.31 o 
 -17   3   3     9702.01     9511.83    224.23 o 
 -15   3   3     4878.50     4620.62    118.47 o 
 -13   3   3      527.35      490.46     59.12 o 
 -11   3   3     1620.41     1619.28     87.67 o 
  -9   3   3     5239.84     5580.61    261.93 o 
  -7   3   3    18551.56    18926.88    419.63 o 
  -5   3   3    10493.38     9926.37    254.67 o 
  -3   3   3     5260.79     5829.29    242.43 o 
  -1   3   3    13387.95    15183.17    386.22 o 
   1   3   3      236.48      423.65    124.55 o 
   3   3   3     9702.99    10169.02    267.32 o 
   5   3   3    13009.03    13629.86    340.77 o 
   7   3   3     6492.22     6639.04    284.36 o 
   9   3   3     2445.88     2377.70    152.85 o 
  11   3   3     5362.47     5285.82    172.27 o 
  13   3   3     1061.18     1027.09     75.26 o 
  15   3   3     6967.10     7293.73    241.81 o 
  17   3   3      932.65      964.36     78.89 o 
  19   3   3     1147.14     1123.27     91.60 o 
  21   3   3     3971.27     4048.03    148.87 o 
  23   3   3    10797.17    11256.03    394.67 o 
  25   3   3      210.53      211.84     22.33 o 
  27   3   3      146.40      185.07     88.42 o 
  29   3   3      340.72      301.18    157.27 o 
  31   3   3     1102.13     1022.85    188.44 o 
  33   3   3     5575.81     5695.17    312.23 o 
  35   3   3     2172.93     2018.76    138.86 o 
  37   3   3       12.60       62.12     97.50 o 
  39   3   3      886.81      644.45    182.87 o 
 -40   4   3     2511.39     2677.04    321.10 o 
 -38   4   3     1854.91     1913.23    153.65 o 
 -36   4   3       18.96      -17.85     67.31 o 
 -34   4   3     3857.75     4224.34    304.63 o 
 -32   4   3     3716.08     4280.44    271.00 o 
 -30   4   3      930.15     1097.91    189.33 o 
 -28   4   3     6030.99     6226.95    442.00 o 
 -26   4   3      702.24      439.40    410.27 o 
 -24   4   3     1017.51      846.34    129.00 o 
 -22   4   3     5268.38     5628.86    260.09 o 
 -20   4   3     8112.71     8211.43    288.02 o 
 -18   4   3    10930.80    11541.53    428.47 o 
 -16   4   3     3784.00     4169.39    199.25 o 
 -14   4   3      402.58      350.12     60.22 o 
 -12   4   3     1441.94     1420.97    142.67 o 
 -10   4   3     1771.44     1700.01    144.54 o 
  -8   4   3     4102.35     4353.09    212.68 o 
  -6   4   3    15418.79    15434.79    487.46 o 
  -4   4   3     8435.00     8048.98    260.55 o 
  -2   4   3      375.61      342.67     74.18 o 
   0   4   3      613.35      639.13     91.89 o 
   2   4   3      200.75      180.76     52.43 o 
   4   4   3     5965.02     6232.96    208.28 o 
   6   4   3    12146.00    12864.93    429.81 o 
   8   4   3     9853.08    10578.35    407.99 o 
  10   4   3      993.65      941.18    155.53 o 
  12   4   3     1549.74     1362.93     86.04 o 
  14   4   3      312.53      233.60     75.26 o 
  16   4   3     7105.03     7348.22    234.17 o 
  18   4   3     1823.23     1793.48     67.35 o 
  20   4   3     7097.03     7403.59    369.34 o 
  22   4   3     4001.14     4068.48    495.76 o 
  24   4   3      393.01      355.38    143.98 o 
  26   4   3       20.31      120.66     90.57 o 
  28   4   3       17.04       39.95    115.40 o 
  30   4   3     2810.71     2796.04    348.43 o 
  32   4   3     2501.46     2382.57    612.44 o 
  34   4   3      801.64      542.37    243.22 o 
 -33   5   3     3901.13     3508.67    573.16 o 
 -31   5   3     2248.12     2731.01    307.85 o 
 -29   5   3      121.99      171.74     86.17 o 
 -27   5   3     2166.84     2433.54    153.98 o 
 -25   5   3      749.67      607.68    168.26 o 
 -23   5   3     3411.27     3345.61    262.10 o 
 -21   5   3     6477.80     7081.62    684.22 o 
 -19   5   3      557.56      499.50    114.11 o 
 -17   5   3     4683.97     4344.63    236.73 o 
 -15   5   3     5639.63     6009.87    265.68 o 
 -13   5   3     2770.74     2693.45    140.50 o 
 -11   5   3     4430.28     4316.89    264.79 o 
  -9   5   3     2613.27     2580.71     94.45 o 
  -7   5   3     1836.11     2044.74    186.65 o 
  -5   5   3     9082.35     8673.77    369.06 o 
  -3   5   3    12731.76    13252.20    576.22 o 
  -1   5   3     1102.85      970.57     85.14 o 
   1   5   3     1780.52     1794.63    118.81 o 
   3   5   3       73.02      103.16     31.20 o 
   5   5   3     5146.66     5306.11    258.68 o 
   7   5   3    10178.68    10741.94    437.33 o 
   9   5   3     6616.78     7019.22    294.66 o 
  11   5   3     3900.54     3997.01    206.81 o 
  13   5   3       86.52       17.07     85.71 o 
  15   5   3      419.87      299.24    135.25 o 
  17   5   3     3099.66     3077.13    452.32 o 
  19   5   3     6016.33     6394.19   1000.61 o 
  21   5   3     8597.16     9097.57    608.46 o 
  23   5   3      963.66      902.66    323.42 o 
  25   5   3      349.81      223.41    114.34 o 
  27   5   3      319.01      267.66    154.01 o 
  29   5   3      400.98      372.33     90.98 o 
 -24   6   3      158.29      177.91    220.04 o 
 -22   6   3     4132.54     4712.86    248.19 o 
 -20   6   3     2981.96     2996.69    507.24 o 
 -18   6   3      484.58      363.95    106.57 o 
 -16   6   3     3421.17     3921.43    402.11 o 
 -14   6   3     1662.55     1701.92    306.96 o 
 -12   6   3      325.54      246.28     46.37 o 
 -10   6   3     1467.27     1520.37    185.04 o 
  -8   6   3     2476.08     2329.32    182.69 o 
  -6   6   3     1295.10     1235.52    140.51 o 
  -4   6   3    15670.37    16877.32    666.40 o 
  -2   6   3     1984.40     2232.87    155.59 o 
   0   6   3     3808.65     3509.08    178.34 o 
   2   6   3      167.78      107.44     47.52 o 
   4   6   3      799.35      698.10    118.70 o 
   6   6   3     1218.49     1104.16    201.62 o 
   8   6   3     8013.80     8810.70    299.78 o 
  10   6   3     1550.87     1361.30    285.94 o 
  12   6   3      559.10      349.35    143.19 o 
  14   6   3       34.48      106.27     75.55 o 
  16   6   3      309.50      254.74    178.99 o 
  18   6   3     6341.01     7142.04   1046.16 o 
  20   6   3     3211.08     3062.27    713.41 o 
 -50   0   4     1385.91     1119.68    305.14 o 
 -48   0   4      925.12      601.35    261.40 o 
 -46   0   4      676.17      415.12    171.44 o 
 -44   0   4     2587.63     2837.47    256.31 o 
 -42   0   4     8068.54     8406.12    463.95 o 
 -40   0   4     8667.40     8806.30    718.42 o 
 -38   0   4      926.70      988.75     76.56 o 
 -36   0   4     3195.88     3219.49    165.24 o 
 -34   0   4       57.05       37.10     31.63 o 
 -32   0   4     9880.21     9893.05    324.26 o 
 -30   0   4    49984.44    50270.85   3545.18 o 
 -28   0   4     7564.24     7704.22    258.13 o 
 -26   0   4      390.96      460.47     51.48 o 
 -24   0   4    56777.49    57819.83   2091.83 o 
 -22   0   4     4363.47     4513.59    214.37 o 
 -20   0   4    31018.24    31238.18    632.44 o 
 -18   0   4    67363.49    63992.58   1676.79 o 
 -16   0   4     6344.00     6211.96    152.05 o 
 -14   0   4    62406.78    62559.89   1430.32 o 
 -12   0   4    11373.99    10622.59    271.73 o 
 -10   0   4       34.07       57.08     17.47 o 
  -8   0   4    62065.26    58725.89   3227.41 o 
  -6   0   4    19088.20    20181.35    531.80 o 
  -4   0   4    24415.91    24523.79    488.73 o 
  -2   0   4    72596.52    66183.14   1307.11 o 
   0   0   4    52095.64    48408.88   2393.54 o 
   2   0   4     9972.81     9866.55    200.38 o 
   4   0   4     2344.80     2471.66     96.33 o 
   6   0   4    67747.16    70087.34   2743.27 o 
   8   0   4     9230.80     8555.49    156.30 o 
  10   0   4    59381.56    56239.68   1165.74 o 
  12   0   4    29902.45    30192.81    824.91 o 
  14   0   4     5439.14     5291.09    111.41 o 
  16   0   4      378.74      461.03     50.07 o 
  18   0   4       39.74       34.42     38.15 o 
  20   0   4    31968.83    34786.98   1479.70 o 
  22   0   4    41494.87    40065.78   1886.35 o 
  24   0   4    27246.41    26610.96   1561.28 o 
  26   0   4      143.83      145.97     78.46 o 
  28   0   4      128.12       31.11    250.07 o 
  30   0   4       52.50       47.89    159.27 o 
  32   0   4     6570.63     6116.11    388.12 o 
  34   0   4    10788.41    11058.31    653.97 o 
  36   0   4      879.03      850.01    177.76 o 
  38   0   4     8547.97     8467.58    731.51 o 
  40   0   4     1399.35     1435.60    186.23 o 
 -49   1   4       20.28       83.88     25.94 o 
 -47   1   4      711.46      503.47    116.46 o 
 -45   1   4      572.87      415.33    113.01 o 
 -43   1   4     7983.57     8554.91    497.12 o 
 -41   1   4     6112.85     6262.69    183.91 o 
 -39   1   4     3064.83     3170.62    162.73 o 
 -37   1   4       31.41       -6.61     31.29 o 
 -35   1   4       35.16       48.55     21.03 o 
 -33   1   4     2191.72     2232.23     95.44 o 
 -31   1   4    23804.94    23849.50   1040.67 o 
 -29   1   4     6107.70     6029.96    156.65 o 
 -27   1   4     3833.54     3871.34    120.62 o 
 -25   1   4     5322.75     5106.07    118.17 o 
 -23   1   4     6491.80     6593.55    152.39 o 
 -21   1   4     6854.26     6504.30    137.40 o 
 -19   1   4    28027.27    27408.96    452.99 o 
 -17   1   4     5424.89     4702.56    130.12 o 
 -15   1   4    34477.02    36275.45    493.64 o 
 -13   1   4    24391.34    23600.10    301.40 o 
 -11   1   4     1423.11     1215.47     24.05 o 
  -9   1   4     1361.31     1220.18     58.30 o 
  -7   1   4      534.20      543.56     26.91 o 
  -5   1   4    16232.90    15759.43    210.73 o 
  -3   1   4    61997.63    62574.57   1086.18 o 
  -1   1   4    83688.05    79883.41    911.26 o 
   1   1   4     5409.35     5288.23     70.44 o 
   3   1   4     4172.98     4373.15     58.78 o 
   5   1   4     7775.91     7858.96    124.88 o 
   7   1   4     7329.58     6510.44    106.33 o 
   9   1   4    27675.54    27236.60    627.57 o 
  11   1   4    26955.90    27446.59    564.40 o 
  13   1   4     5606.26     5436.41    132.04 o 
  15   1   4     3526.38     3865.28    156.23 o 
  17   1   4       58.12       51.57     69.65 o 
  19   1   4     3860.01     3838.95    214.36 o 
  21   1   4    27379.54    29090.77    676.67 o 
  23   1   4    11385.92    11380.50    336.22 o 
  25   1   4     1690.01     1760.36    102.59 o 
  27   1   4     1918.34     2087.17    120.25 o 
  29   1   4     5820.00     5173.94    386.64 o 
  31   1   4      314.07      240.90    127.68 o 
  33   1   4     6728.19     6491.93    336.88 o 
  35   1   4     5640.94     5205.15    332.72 o 
  37   1   4     3193.35     3423.05    545.36 o 
  39   1   4     5135.98     4487.48    616.91 o 
 -46   2   4     2724.39     2621.92    120.68 o 
 -44   2   4     2413.56     2441.03    199.48 o 
 -42   2   4     1799.13     1988.31    122.73 o 
 -40   2   4     3767.33     4009.24    187.01 o 
 -38   2   4     4739.09     4825.44    208.11 o 
 -36   2   4      241.86      230.34     67.70 o 
 -34   2   4     2233.96     2524.00     91.64 o 
 -32   2   4    14535.65    13907.24    401.11 o 
 -30   2   4    13976.92    13871.87    407.69 o 
 -28   2   4     9770.86    10147.57    379.20 o 
 -26   2   4     5069.93     5192.59    148.55 o 
 -24   2   4      646.14      883.17     65.30 o 
 -22   2   4      171.45      174.61     73.24 o 
 -20   2   4     5339.77     4620.37    147.33 o 
 -18   2   4    13251.58    13027.08    256.88 o 
 -16   2   4    78461.87    79936.95   2107.20 o 
 -14   2   4    18035.38    16990.55    284.73 o 
 -12   2   4     4355.81     4110.98    139.03 o 
 -10   2   4    22526.99    24469.12    495.51 o 
  -8   2   4     8780.36     8894.68    147.52 o 
  -6   2   4    11956.62    11264.90    214.99 o 
  -4   2   4    14722.13    14155.38    216.80 o 
  -2   2   4    16406.54    16349.52    444.99 o 
   0   2   4    34984.83    36192.02    587.32 o 
   2   2   4     1574.16     1547.36     69.24 o 
   4   2   4    11489.85    12556.86    495.42 o 
   6   2   4      546.32      410.71     40.72 o 
   8   2   4    57098.31    58640.34   1193.90 o 
  10   2   4    11911.58    11975.50    268.95 o 
  12   2   4    11851.81    11547.13    388.39 o 
  14   2   4     2189.76     2134.45    119.64 o 
  16   2   4     1766.12     1820.61    155.91 o 
  18   2   4     4339.71     4636.74    153.57 o 
  20   2   4     8490.97     8908.04    233.49 o 
  22   2   4    15641.66    16938.52    488.94 o 
  24   2   4     6221.33     6225.86    201.68 o 
  26   2   4     6233.35     6229.10    191.95 o 
  28   2   4     1690.53     1642.86     74.92 o 
  30   2   4     1235.15     1384.06    111.52 o 
  32   2   4     3072.73     2805.84    120.20 o 
  34   2   4     4112.95     4363.85    235.34 o 
  36   2   4     5708.87     5797.44    523.95 o 
  38   2   4     1320.30     1429.49    165.20 o 
  40   2   4     1369.86     2011.53    484.75 o 
 -45   3   4     1358.72     1320.54    190.45 o 
 -43   3   4      179.66      140.52     73.53 o 
 -41   3   4      719.08      584.06    132.17 o 
 -39   3   4     3119.46     3480.88    189.44 o 
 -37   3   4     1194.70     1163.71    121.90 o 
 -35   3   4     2166.86     2183.54    170.97 o 
 -33   3   4     1475.58     1600.17    130.64 o 
 -31   3   4      736.93      576.68    109.75 o 
 -29   3   4     3393.53     3242.32    268.59 o 
 -27   3   4     3713.02     3980.40    248.24 o 
 -25   3   4     3376.00     3618.99    246.02 o 
 -23   3   4      987.92      960.21     95.28 o 
 -21   3   4     1539.97     1533.37    108.75 o 
 -19   3   4     1438.43     1349.67     79.47 o 
 -17   3   4    29961.50    31136.82    733.31 o 
 -15   3   4     5569.31     5431.09    170.64 o 
 -13   3   4     1019.22     1047.38     58.39 o 
 -11   3   4     2110.48     2246.21    100.47 o 
  -9   3   4     4628.62     4593.70    204.83 o 
  -7   3   4    13734.12    13887.13    347.17 o 
  -5   3   4     9064.82     8592.47    383.75 o 
  -3   3   4     8330.47     7923.25    256.48 o 
  -1   3   4     6381.55     6654.60    179.25 o 
   1   3   4    11310.24    11711.92    299.18 o 
   3   3   4     2916.52     2793.32    168.17 o 
   5   3   4     5742.92     5843.79    197.59 o 
   7   3   4    10610.07    10217.37    317.73 o 
   9   3   4     6750.74     6953.68    201.09 o 
  11   3   4     5037.24     5740.59    355.77 o 
  13   3   4     7553.13     7450.07    246.42 o 
  15   3   4     5298.13     5058.73    174.87 o 
  17   3   4     1358.36     1374.10    308.13 o 
  19   3   4     9255.82     9303.76    290.92 o 
  21   3   4      416.44      363.20     45.86 o 
  23   3   4     5578.71     5605.96    256.37 o 
  25   3   4     6418.85     7178.69    372.69 o 
  27   3   4     1495.28     1634.28     56.01 o 
  29   3   4     2200.34     2116.22    210.13 o 
  31   3   4       68.11       75.82    400.41 o 
  33   3   4       62.36       35.63    290.97 o 
  35   3   4     4017.17     4502.37    429.89 o 
  37   3   4     5285.82     4716.27    717.09 o 
 -40   4   4      875.22      619.03    136.45 o 
 -38   4   4     2539.07     2606.75    143.31 o 
 -36   4   4       50.57      136.13    399.33 o 
 -34   4   4     3805.39     4433.66    301.43 o 
 -32   4   4     2237.32     1846.45    195.33 o 
 -30   4   4       60.53       59.30     53.71 o 
 -28   4   4     8178.29     8423.78    502.32 o 
 -26   4   4     1834.65     1918.91    157.83 o 
 -24   4   4      852.37     1032.29    153.50 o 
 -22   4   4     1433.46     1207.87    172.39 o 
 -20   4   4      172.65      131.17     34.13 o 
 -18   4   4     2631.49     2544.86    170.61 o 
 -16   4   4    16502.33    17259.30    506.27 o 
 -14   4   4     2416.93     2354.61    111.19 o 
 -12   4   4      656.83      574.48     87.55 o 
 -10   4   4      306.80      349.81     57.49 o 
  -8   4   4        8.94       56.06     59.54 o 
  -6   4   4     5009.76     5128.09    199.79 o 
  -4   4   4     9481.22     9896.10    317.04 o 
  -2   4   4     3503.14     3560.45    146.75 o 
   0   4   4      831.87      890.79    122.85 o 
   2   4   4     1477.42     1447.41    142.05 o 
   4   4   4      458.09      441.99     71.38 o 
   6   4   4    15773.32    15958.39    528.32 o 
   8   4   4     4703.27     4718.60    163.75 o 
  10   4   4     1453.53     1314.11    142.64 o 
  12   4   4       67.85       85.97     64.88 o 
  14   4   4     8051.88     7864.91    243.88 o 
  16   4   4       80.39       14.87     51.34 o 
  18   4   4      732.76      876.25    327.76 o 
  20   4   4     3630.26     3614.00    198.39 o 
  22   4   4      139.36       55.80     62.03 o 
  24   4   4     5385.64     5218.48    277.11 o 
  26   4   4     2389.49     2296.27    278.19 o 
  28   4   4     1194.20      825.79    265.53 o 
  30   4   4        1.05      -61.30     61.30 o 
  32   4   4       11.67       45.45     59.82 o 
  34   4   4       54.50      108.76     83.49 o 
 -33   5   4      746.27      820.52    286.81 o 
 -31   5   4      159.57      124.24     54.49 o 
 -29   5   4      857.88      612.09    192.71 o 
 -27   5   4     2430.05     2403.51    196.92 o 
 -25   5   4      136.10      245.97    141.66 o 
 -23   5   4      597.81      410.26    149.11 o 
 -21   5   4        4.56      103.13     51.12 o 
 -19   5   4      758.62      635.29    113.67 o 
 -17   5   4     1247.23     1581.76    189.66 o 
 -15   5   4     3009.67     3015.72    129.12 o 
 -13   5   4      210.00      223.98     66.40 o 
 -11   5   4     1339.83     1123.10    102.94 o 
  -9   5   4       85.93       87.84     61.37 o 
  -7   5   4      553.32      469.54     77.15 o 
  -5   5   4     1833.07     1854.35     90.58 o 
  -3   5   4     1897.76     1762.68     97.32 o 
  -1   5   4      190.65      149.90     89.07 o 
   1   5   4        5.41      118.28     43.48 o 
   3   5   4      107.39      102.64     45.38 o 
   5   5   4       29.18       -6.03     48.82 o 
   7   5   4     2212.62     2247.68    130.14 o 
   9   5   4     1338.22     1166.60     52.71 o 
  11   5   4       30.14       11.46    109.10 o 
  13   5   4     3700.74     3864.94    128.22 o 
  15   5   4     2414.57     2553.48    156.18 o 
  17   5   4      208.55      151.77     80.48 o 
  19   5   4      529.30      366.52    295.82 o 
  21   5   4      168.91      154.24    136.01 o 
  23   5   4      829.45      724.97    249.52 o 
  25   5   4      315.87      359.40    145.00 o 
  27   5   4      104.77       82.17    157.35 o 
 -24   6   4       12.28      -27.52     72.51 o 
 -22   6   4      605.69      273.45    272.33 o 
 -20   6   4       29.50      -27.35    132.47 o 
 -18   6   4      141.89      132.89     52.96 o 
 -16   6   4        9.58      118.83    185.07 o 
 -14   6   4      124.70      109.11     33.83 o 
 -12   6   4      412.14      305.74     65.82 o 
 -10   6   4        0.05       69.84     61.23 o 
  -8   6   4      325.94      368.28     92.22 o 
  -6   6   4      141.98      160.12     73.71 o 
  -4   6   4      456.87      378.79     60.30 o 
  -2   6   4      381.69      272.25     81.42 o 
   0   6   4      100.42       88.16     65.23 o 
   2   6   4     1323.56     1325.53    231.45 o 
   4   6   4      820.42      635.51    132.60 o 
   6   6   4      788.31      707.37    153.62 o 
   8   6   4      367.12      257.22     45.03 o 
  10   6   4      177.87       91.59     57.09 o 
  12   6   4     1242.08      771.36    277.94 o 
  14   6   4       81.54       50.38     96.89 o 
  16   6   4      185.87       56.69    180.37 o 
  18   6   4       41.56      135.75     58.71 o 
 -49   1   5      134.62       22.02     29.36 o 
 -47   1   5     2956.84     3034.18    273.92 o 
 -45   1   5      641.68      470.19    111.82 o 
 -43   1   5     1170.53     1175.34    143.39 o 
 -41   1   5     1979.04     1924.35    129.27 o 
 -39   1   5      582.30      469.06     71.64 o 
 -37   1   5     1216.65     1219.30     72.80 o 
 -35   1   5     2918.47     2944.95    134.11 o 
 -33   1   5     8060.15     8278.89    217.52 o 
 -31   1   5     2454.74     2372.70     87.35 o 
 -29   1   5     1198.45     1216.64     60.98 o 
 -27   1   5       90.07      110.62     16.07 o 
 -25   1   5     4402.23     4655.01    107.77 o 
 -23   1   5      321.23      338.46     46.59 o 
 -21   1   5      310.47      300.19     29.69 o 
 -19   1   5     3796.30     4383.84     94.19 o 
 -17   1   5      192.48      218.73     20.59 o 
 -15   1   5      113.50      178.41     19.14 o 
 -13   1   5     3583.59     3202.13     48.81 o 
 -11   1   5     3902.10     4339.21     63.02 o 
  -9   1   5     2824.93     3123.17     47.34 o 
  -7   1   5      930.75      887.22     31.54 o 
  -5   1   5      275.65      337.05     19.39 o 
  -3   1   5     3026.09     3510.24     52.17 o 
  -1   1   5    14205.55    14305.55    211.53 o 
   1   1   5     2148.21     2391.07     89.29 o 
   3   1   5      301.34      285.40     38.87 o 
   5   1   5     1591.73     1722.03     95.10 o 
   7   1   5      913.95      852.78     70.79 o 
   9   1   5    12124.71    13001.77    292.06 o 
  11   1   5     1921.32     1931.90    140.31 o 
  13   1   5     1320.40     1472.40     80.04 o 
  15   1   5      648.49      707.18     64.03 o 
  17   1   5     2872.16     2795.87    104.21 o 
  19   1   5      520.87      522.71     67.54 o 
  21   1   5     1557.61     1477.85     99.85 o 
  23   1   5     1557.49     1651.95    210.60 o 
  25   1   5       31.53       89.82    217.11 o 
  27   1   5     6295.12     5905.23    243.08 o 
  29   1   5      386.91      488.38    208.60 o 
  31   1   5      354.97      353.00    195.67 o 
  33   1   5      367.19      325.45    102.43 o 
  35   1   5      516.10      895.56    477.66 o 
  37   1   5      292.76     1126.92    489.21 o 
  39   1   5     1319.82     2354.72    413.74 o 
 -48   2   5      770.66      559.61    181.80 o 
 -46   2   5      726.89      563.08    178.52 o 
 -44   2   5      666.88      579.05    116.20 o 
 -42   2   5     2430.38     2384.15    116.39 o 
 -40   2   5      447.41      388.62     81.94 o 
 -38   2   5     1460.82     1435.65    115.94 o 
 -36   2   5     3679.40     3947.73    179.89 o 
 -34   2   5      320.52      298.43     38.33 o 
 -32   2   5     1488.52     1425.16     94.26 o 
 -30   2   5      141.38      137.49     36.14 o 
 -28   2   5       69.57       65.13     26.79 o 
 -26   2   5    16435.14    16452.19    452.93 o 
 -24   2   5     9435.72     9218.82    256.39 o 
 -22   2   5       10.31       27.44     45.62 o 
 -20   2   5       54.62       65.81     35.24 o 
 -18   2   5     1107.57     1085.75     67.99 o 
 -16   2   5    17312.36    17892.01    387.71 o 
 -14   2   5    24610.38    24092.33    521.42 o 
 -12   2   5    11296.84    11480.44    266.14 o 
 -10   2   5     1825.76     1774.76     68.35 o 
  -8   2   5      990.04      930.08     87.52 o 
  -6   2   5       26.31       54.68     18.02 o 
  -4   2   5     6441.35     6848.38    136.94 o 
  -2   2   5    27586.10    27497.56    511.51 o 
   0   2   5     1809.74     1659.05     66.68 o 
   2   2   5      109.03      167.68    175.47 o 
   4   2   5     1813.80     1933.13    176.62 o 
   6   2   5      139.51       49.11     40.52 o 
   8   2   5     4777.85     4925.66    253.72 o 
  10   2   5    12051.82    11917.29    370.42 o 
  12   2   5      513.52      688.16     86.21 o 
  14   2   5      282.15      298.85     31.22 o 
  16   2   5     9290.53     9736.41    241.64 o 
  18   2   5     3237.50     3097.33     97.23 o 
  20   2   5     9502.16     9430.01    284.85 o 
  22   2   5     1296.13     1307.59    111.46 o 
  24   2   5      221.74      192.64     96.75 o 
  26   2   5     3537.68     3626.38    166.63 o 
  28   2   5     5950.46     5940.50    274.82 o 
  30   2   5       55.52       47.99     87.99 o 
  32   2   5     2456.40     2375.28    225.12 o 
  34   2   5        9.16      -67.93    316.08 o 
  36   2   5      143.45      -16.33    284.50 o 
  38   2   5     2932.12     3369.66    485.98 o 
 -45   3   5       32.38       58.86     58.09 o 
 -43   3   5     5354.13     5720.84    205.56 o 
 -41   3   5      330.50      268.62     60.00 o 
 -39   3   5      724.26      694.18    123.45 o 
 -37   3   5     2585.55     2662.91    229.01 o 
 -35   3   5     1393.84     1395.48    120.08 o 
 -33   3   5      137.60      106.88     99.12 o 
 -31   3   5     3179.93     3206.08    203.40 o 
 -29   3   5     3458.67     3435.11    284.60 o 
 -27   3   5     4720.39     5044.21    248.61 o 
 -25   3   5     4409.61     4653.36    503.31 o 
 -23   3   5      277.48      206.13     74.35 o 
 -21   3   5     1556.33     1563.58     97.53 o 
 -19   3   5      238.29      229.71     34.56 o 
 -17   3   5      650.43      627.58     56.04 o 
 -15   3   5     8283.79     8403.73    226.71 o 
 -13   3   5    10699.13    10943.00    334.88 o 
 -11   3   5    10291.75    10819.97    347.22 o 
  -9   3   5      611.69      723.64     93.93 o 
  -7   3   5       28.35        9.10    123.06 o 
  -5   3   5      305.79      362.09    118.88 o 
  -3   3   5    21128.84    22622.67    682.45 o 
  -1   3   5     3785.27     3557.94    133.28 o 
   1   3   5     8945.86     9025.45    296.83 o 
   3   3   5     1471.05     1582.11    113.83 o 
   5   3   5     5578.75     5652.15    173.52 o 
   7   3   5     2857.34     2945.31    190.38 o 
   9   3   5     6937.54     6893.60    201.07 o 
  11   3   5    14268.33    14676.31    472.80 o 
  13   3   5      683.52      759.95    101.40 o 
  15   3   5     5560.97     5418.38    196.01 o 
  17   3   5     3002.33     2957.45    150.62 o 
  19   3   5     3995.04     4160.07    196.13 o 
  21   3   5     2076.99     2056.80     66.94 o 
  23   3   5      952.20     1000.01     66.16 o 
  25   3   5     1352.00     1366.81    176.80 o 
  27   3   5     2671.08     2925.61    180.45 o 
  29   3   5     2205.73     1497.89    429.68 o 
  31   3   5      850.97      456.02    206.94 o 
  33   3   5       12.74       85.37    131.62 o 
  35   3   5      591.77      392.89    168.30 o 
 -40   4   5     1792.37     1718.46    231.57 o 
 -38   4   5     1171.58      882.72    254.96 o 
 -36   4   5     2531.32     2584.54    574.16 o 
 -34   4   5        4.37        1.51     56.22 o 
 -32   4   5        9.53      -52.65     63.46 o 
 -30   4   5     3054.27     3311.62    169.63 o 
 -28   4   5     6940.38     7620.99    477.24 o 
 -26   4   5     1036.32     1131.94    212.43 o 
 -24   4   5     6964.40     6944.38    411.44 o 
 -22   4   5     2315.05     2262.18    152.47 o 
 -20   4   5      213.07       33.58     69.31 o 
 -18   4   5     6736.36     6455.97    251.93 o 
 -16   4   5      719.46      525.47    154.68 o 
 -14   4   5     8421.32     8736.85    286.32 o 
 -12   4   5    11469.93    12265.70    366.48 o 
 -10   4   5     4176.01     4372.70    183.14 o 
  -8   4   5       38.95       45.90    101.78 o 
  -6   4   5     1172.84     1010.82    116.02 o 
  -4   4   5     6836.66     6654.33    230.54 o 
  -2   4   5     6217.44     6776.46    261.86 o 
   0   4   5     6954.45     7014.42    248.11 o 
   2   4   5     3614.59     3528.38    134.03 o 
   4   4   5     1589.13     1525.11    119.52 o 
   6   4   5       94.45       64.31     73.64 o 
   8   4   5      591.13      682.09    132.49 o 
  10   4   5     4429.49     4674.55    170.17 o 
  12   4   5     9877.56    10036.40    306.05 o 
  14   4   5     9357.00     9918.19    519.18 o 
  16   4   5     1434.60     1442.19    122.30 o 
  18   4   5       90.24      129.89    170.54 o 
  20   4   5       18.53       27.08    140.55 o 
  22   4   5     2394.99     2583.13    224.75 o 
  24   4   5     5269.59     5575.34    376.15 o 
  26   4   5     7029.47     6636.97    348.12 o 
  28   4   5      801.45      539.78    250.38 o 
  30   4   5      344.08      371.99    165.59 o 
  32   4   5       85.84       77.87    119.15 o 
 -33   5   5      863.91      491.27    161.43 o 
 -31   5   5      182.56      134.77    118.22 o 
 -29   5   5     4940.12     4652.28    426.42 o 
 -27   5   5     7171.10     6993.02    335.56 o 
 -25   5   5      331.87       89.65     97.04 o 
 -23   5   5     1183.65     1509.34    232.42 o 
 -21   5   5     1607.51     1735.73    260.81 o 
 -19   5   5      661.22      484.70    121.64 o 
 -17   5   5     5747.74     5867.61    297.50 o 
 -15   5   5     3781.60     4145.93    183.22 o 
 -13   5   5     6023.40     6080.32    266.57 o 
 -11   5   5     2531.71     2826.68    182.11 o 
  -9   5   5     3181.53     3468.65    289.45 o 
  -7   5   5      218.20      284.94     90.34 o 
  -5   5   5     7351.23     7706.97    334.34 o 
  -3   5   5     2588.08     2490.18    148.97 o 
  -1   5   5     5044.78     5152.96    248.03 o 
   1   5   5     3316.87     3604.59    259.91 o 
   3   5   5    10704.78    11047.78    511.28 o 
   5   5   5     1259.97     1229.12    131.12 o 
   7   5   5     1359.94     1385.84    110.53 o 
   9   5   5     3098.54     3061.13    159.48 o 
  11   5   5     4405.99     4759.81    155.31 o 
  13   5   5     5487.69     6018.22    820.15 o 
  15   5   5      837.24      777.82    135.21 o 
  17   5   5       98.69        4.93    429.99 o 
  19   5   5      282.80      264.13    117.14 o 
  21   5   5      376.35      352.57    141.75 o 
  23   5   5     2339.97     2296.24    302.68 o 
  25   5   5     4401.28     4498.60    828.93 o 
 -24   6   5      397.07      154.34    103.20 o 
 -22   6   5     1825.72     1854.13    376.77 o 
 -20   6   5      164.38       46.06    156.34 o 
 -18   6   5     1656.65     1708.57    299.90 o 
 -16   6   5     6620.35     7145.38    645.29 o 
 -14   6   5     1273.69     1207.78    148.79 o 
 -12   6   5     2252.97     2350.32    124.80 o 
 -10   6   5     3269.81     3611.84    154.88 o 
  -8   6   5      155.21      142.10     28.11 o 
  -6   6   5      692.05      456.79    129.71 o 
  -4   6   5     2783.35     2642.66    225.31 o 
  -2   6   5      272.43      300.84     44.14 o 
   0   6   5     8559.99     9204.81    295.25 o 
   2   6   5     9868.49    10387.73    348.96 o 
   4   6   5       14.75      -41.00     41.00 o 
   6   6   5      980.64      780.06    161.94 o 
   8   6   5     1002.45      556.28    120.66 o 
  10   6   5       90.84      100.84    147.43 o 
  12   6   5    10603.54    11595.59    130.97 o 
  14   6   5     2212.43     2118.61    383.57 o 
 -50   0   6     1024.71      858.43    353.35 o 
 -48   0   6     9846.57    10848.18    644.94 o 
 -46   0   6      910.48      727.50    308.22 o 
 -44   0   6     1987.81     2260.15    203.63 o 
 -42   0   6       52.03       93.19     66.08 o 
 -40   0   6      177.26      126.15     49.29 o 
 -38   0   6    15192.69    15813.57    885.81 o 
 -36   0   6    15342.36    15845.53    516.98 o 
 -34   0   6     1233.81     1617.99    252.77 o 
 -32   0   6      446.92      541.36    102.15 o 
 -30   0   6      287.06      247.82     61.43 o 
 -28   0   6     2106.18     2105.88    147.34 o 
 -26   0   6    23622.98    24445.88    623.75 o 
 -24   0   6    40154.54    38147.39   1406.67 o 
 -22   0   6     1858.76     1875.95    100.39 o 
 -20   0   6    29532.28    30424.20    726.84 o 
 -18   0   6        3.12       42.99     37.42 o 
 -16   0   6     2445.00     2520.91     98.55 o 
 -14   0   6    34221.32    31800.13    982.73 o 
 -12   0   6    50720.57    51125.00   1062.51 o 
 -10   0   6    38395.56    38834.80   1019.31 o 
  -8   0   6     7871.68     7079.52    186.03 o 
  -6   0   6    18185.61    19074.56    487.91 o 
  -4   0   6    25629.42    23786.27    611.54 o 
  -2   0   6    39975.38    41807.23   1503.84 o 
   0   0   6     8909.82     8794.75    327.32 o 
   2   0   6     5449.81     4585.60    175.75 o 
   4   0   6    20978.69    20871.14    833.48 o 
   6   0   6    19333.74    21855.11    624.75 o 
   8   0   6      100.40      170.23     32.58 o 
  10   0   6     8120.12     8393.28    287.17 o 
  12   0   6     9936.13    10238.01    396.64 o 
  14   0   6    17649.93    17400.77    727.54 o 
  16   0   6    18068.28    18247.32    658.31 o 
  18   0   6      395.47      403.88     47.60 o 
  20   0   6     2077.82     2070.35    238.25 o 
  22   0   6     3334.52     1751.06    440.69 o 
  24   0   6      531.66      116.91    409.89 o 
  26   0   6    26716.01    27961.24  15019.89 o 
  28   0   6    16563.03    16677.45   1428.67 o 
  30   0   6     5444.64     5736.24    638.16 o 
  32   0   6      527.82      733.36    299.44 o 
  34   0   6     2487.89     2534.02    329.48 o 
  36   0   6     2441.36     2288.33    387.40 o 
 -49   1   6     3441.05     3706.55    529.02 o 
 -47   1   6     1884.46     2067.25    191.76 o 
 -45   1   6      195.99      166.32     38.39 o 
 -43   1   6      436.86      375.75    109.60 o 
 -41   1   6     1162.71     1109.82     90.87 o 
 -39   1   6    12474.93    12392.02    959.22 o 
 -37   1   6    14656.36    15278.36    633.96 o 
 -35   1   6     4047.69     4236.41    180.42 o 
 -33   1   6       41.02       81.59     23.44 o 
 -31   1   6       91.97       86.69     15.44 o 
 -29   1   6      279.88      294.55     28.56 o 
 -27   1   6    23932.21    24063.18    464.84 o 
 -25   1   6    23366.18    23180.01    447.61 o 
 -23   1   6    13121.30    13050.23    292.34 o 
 -21   1   6     5115.29     4955.00    211.36 o 
 -19   1   6     1737.46     1662.52     78.53 o 
 -17   1   6     7515.85     8020.22    148.51 o 
 -15   1   6    17681.78    16866.87    375.04 o 
 -13   1   6    21073.36    19265.78    319.50 o 
 -11   1   6     7192.04     7102.95    179.59 o 
  -9   1   6    28639.64    27103.81    559.74 o 
  -7   1   6    25831.79    25466.30    374.45 o 
  -5   1   6       33.79       80.95     14.19 o 
  -3   1   6    20536.82    21331.33    607.67 o 
  -1   1   6    27324.85    27347.05    699.72 o 
   1   1   6    13229.09    12403.24    592.03 o 
   3   1   6    53844.70    56610.51   1616.65 o 
   5   1   6    28133.36    28602.49    819.50 o 
   7   1   6      192.51      226.85     57.81 o 
   9   1   6     5996.56     7040.26    265.63 o 
  11   1   6     5130.75     5739.06    296.78 o 
  13   1   6    21560.06    22336.82    718.26 o 
  15   1   6    47704.78    49365.96   3305.30 o 
  17   1   6    11125.53    10814.28    351.89 o 
  19   1   6       55.16       41.01     40.56 o 
  21   1   6      756.26      724.56    147.59 o 
  23   1   6      907.78      753.47     94.78 o 
  25   1   6     6681.92     6521.41    519.31 o 
  27   1   6    19651.54    19574.56   1087.79 o 
  29   1   6     4712.15     4683.63    283.71 o 
  31   1   6       94.96      -45.63    227.53 o 
  33   1   6     1693.00     1398.94    424.06 o 
  35   1   6      433.61      731.97    377.85 o 
  37   1   6     3854.34     3631.36    405.73 o 
  39   1   6     3411.28     3316.67    729.66 o 
 -48   2   6     1038.91      800.18    195.98 o 
 -46   2   6      466.70      470.66    150.30 o 
 -44   2   6      442.91      306.55     49.00 o 
 -42   2   6     2721.22     2890.63    134.19 o 
 -40   2   6     5179.63     5473.74    230.36 o 
 -38   2   6      707.25      841.01    108.21 o 
 -36   2   6     2585.02     2627.73    125.75 o 
 -34   2   6     1382.34     1438.80     60.15 o 
 -32   2   6     2758.22     2726.03    150.24 o 
 -30   2   6      539.81      443.72     94.35 o 
 -28   2   6     2051.75     1992.08     83.09 o 
 -26   2   6    18706.98    17434.45    848.19 o 
 -24   2   6     8831.61     8403.03    411.15 o 
 -22   2   6    14952.00    15754.90    371.11 o 
 -20   2   6      210.87      244.22     56.30 o 
 -18   2   6     3058.12     3057.84     97.84 o 
 -16   2   6      967.32      897.33     65.07 o 
 -14   2   6     3971.84     3889.69    173.95 o 
 -12   2   6    14069.94    13627.98    305.64 o 
 -10   2   6    32227.71    31423.19    771.48 o 
  -8   2   6    26250.18    27181.99    810.39 o 
  -6   2   6     1715.60     1660.38     85.59 o 
  -4   2   6     5302.39     5778.39    145.82 o 
  -2   2   6     7162.44     7597.93    176.75 o 
   0   2   6    13408.10    13174.60    343.34 o 
   2   2   6    13478.62    12672.56    291.35 o 
   4   2   6    19321.36    19838.85    565.12 o 
   6   2   6     6381.49     6822.58    222.95 o 
   8   2   6      749.54      818.41     76.41 o 
  10   2   6      313.70      371.30     53.41 o 
  12   2   6    14593.71    14901.53    364.55 o 
  14   2   6    17328.30    17334.52    490.55 o 
  16   2   6     7882.57     8488.50    260.55 o 
  18   2   6     7403.94     7364.40    224.38 o 
  20   2   6      105.78       95.85     73.35 o 
  22   2   6       49.44       48.03     26.14 o 
  24   2   6     4504.60     4876.59    251.08 o 
  26   2   6     2641.49     2457.44    206.57 o 
  28   2   6     8093.84     7859.14    616.14 o 
  30   2   6     5276.62     5678.48    649.41 o 
  32   2   6      870.68      282.50    332.41 o 
  34   2   6       66.34     -338.41    338.41 o 
  36   2   6      425.23      431.76    369.99 o 
 -45   3   6      975.67      535.19    137.24 o 
 -43   3   6      116.82       92.45     41.49 o 
 -41   3   6     5382.20     5559.30    435.40 o 
 -39   3   6     2413.16     2313.59    260.43 o 
 -37   3   6     1090.20     1125.98    127.67 o 
 -35   3   6     4243.76     4275.26    304.91 o 
 -33   3   6     2432.47     2658.78     87.79 o 
 -31   3   6     1398.25     1171.83    192.39 o 
 -29   3   6     2308.82     2496.01    173.37 o 
 -27   3   6      470.31      287.44    154.50 o 
 -25   3   6    12878.26    13439.53    562.89 o 
 -23   3   6    17782.43    18877.08    641.28 o 
 -21   3   6     5357.00     5336.98    187.57 o 
 -19   3   6     3601.88     3749.74    133.09 o 
 -17   3   6     2724.44     2608.95    185.67 o 
 -15   3   6     3705.43     3440.04    204.48 o 
 -13   3   6     4372.61     4372.08    197.02 o 
 -11   3   6    18872.21    18067.81    559.09 o 
  -9   3   6     6998.54     6849.93    321.46 o 
  -7   3   6       88.28      105.96     33.79 o 
  -5   3   6      614.65      870.01    106.57 o 
  -3   3   6     3352.55     3960.10    236.58 o 
  -1   3   6    22042.24    23612.08    552.38 o 
   1   3   6    15865.97    15468.61    460.51 o 
   3   3   6     2266.25     2160.00    141.44 o 
   5   3   6      586.16      575.26     72.63 o 
   7   3   6     3532.04     3241.16    164.50 o 
   9   3   6     1303.30     1153.10    158.88 o 
  11   3   6    10385.30    10069.57    350.53 o 
  13   3   6    12212.16    12455.60    388.23 o 
  15   3   6     1877.51     1890.08    118.68 o 
  17   3   6     1342.52     1378.37    148.19 o 
  19   3   6     5334.70     5338.36    216.07 o 
  21   3   6      297.65      181.76    152.12 o 
  23   3   6     5486.27     5396.45    303.12 o 
  25   3   6     1790.20     1740.46    167.48 o 
  27   3   6      279.54      138.13    126.92 o 
  29   3   6     3753.90     3706.00    288.60 o 
  31   3   6     8068.37     8304.53   1037.58 o 
  33   3   6      808.75      439.65    221.30 o 
  35   3   6      210.20       12.63    303.76 o 
 -40   4   6     2241.34     2437.05    301.58 o 
 -38   4   6      272.98      302.01    122.68 o 
 -36   4   6       34.86        2.82    192.39 o 
 -34   4   6     3161.31     3261.96    237.33 o 
 -32   4   6      428.55      610.07    166.90 o 
 -30   4   6     1074.41      862.61    156.27 o 
 -28   4   6     2963.10     3138.26    338.92 o 
 -26   4   6      247.14      105.73     66.75 o 
 -24   4   6     4782.85     4437.44    358.59 o 
 -22   4   6     1434.20     1611.60    120.53 o 
 -20   4   6     2282.54     2101.42    198.26 o 
 -18   4   6     2613.25     2468.18    226.17 o 
 -16   4   6      166.51      109.57     54.80 o 
 -14   4   6      655.62      647.26    199.54 o 
 -12   4   6     7435.20     7121.98    375.47 o 
 -10   4   6     4976.67     5013.73    164.34 o 
  -8   4   6     2860.92     2746.64    152.85 o 
  -6   4   6      458.29      426.72    163.98 o 
  -4   4   6      670.88      683.66    127.59 o 
  -2   4   6      130.07       80.26     95.04 o 
   0   4   6     6924.10     6768.52    217.85 o 
   2   4   6     2841.21     2878.91    181.37 o 
   4   4   6      876.04      813.53    103.47 o 
   6   4   6     3189.42     3261.81    168.31 o 
   8   4   6     6211.75     6150.27    194.92 o 
  10   4   6     3308.37     3214.53    122.13 o 
  12   4   6     6741.67     6748.54    314.15 o 
  14   4   6     3808.52     3916.85    175.56 o 
  16   4   6      180.49      174.32     47.76 o 
  18   4   6      816.61      853.09    318.76 o 
  20   4   6     1679.58     1719.94    159.25 o 
  22   4   6      329.40      246.55    139.15 o 
  24   4   6      922.86      944.29    273.06 o 
  26   4   6      119.41      -19.04    278.03 o 
  28   4   6     1673.14     1687.54    211.03 o 
  30   4   6     3965.38     3781.61    609.85 o 
 -33   5   6      329.03      121.41    186.38 o 
 -31   5   6       34.31       67.41     86.57 o 
 -29   5   6      171.46      186.74     74.22 o 
 -27   5   6      380.55      352.90    103.61 o 
 -25   5   6       25.24      -22.99    202.71 o 
 -23   5   6     1281.38     1017.40    271.31 o 
 -21   5   6     2344.33     2520.22    225.08 o 
 -19   5   6      376.24      509.50    119.41 o 
 -17   5   6       31.23       89.09     81.48 o 
 -15   5   6      105.36      321.97    127.57 o 
 -13   5   6      776.14      680.19     91.54 o 
 -11   5   6     3918.44     3981.82    274.28 o 
  -9   5   6     1804.19     1734.77    146.50 o 
  -7   5   6      574.02      383.74     90.62 o 
  -5   5   6       13.43       57.60     38.75 o 
  -3   5   6       78.93       56.34     41.39 o 
  -1   5   6      368.83      308.48     58.24 o 
   1   5   6     6113.45     6431.72    285.91 o 
   3   5   6      145.44      114.53     47.31 o 
   5   5   6      392.89      292.98     65.46 o 
   7   5   6      651.75      639.66     90.74 o 
   9   5   6      816.49      685.75     88.07 o 
  11   5   6      900.90      856.91    191.16 o 
  13   5   6      371.94      385.14    109.42 o 
  15   5   6      151.91       77.62    222.31 o 
  17   5   6      330.76      468.71    125.31 o 
  19   5   6      617.28      440.81    257.16 o 
  21   5   6      120.44      243.11    150.03 o 
  23   5   6       50.45      163.88    272.10 o 
 -22   6   6       64.05      146.64    133.70 o 
 -20   6   6      831.33     1046.19    403.72 o 
 -18   6   6       36.22       87.98     63.44 o 
 -16   6   6       58.77       86.56     55.35 o 
 -14   6   6        6.16      -39.43     39.43 o 
 -12   6   6       25.73       48.17     37.20 o 
 -10   6   6       69.97       60.47     34.35 o 
  -8   6   6       58.65       50.24     46.49 o 
  -6   6   6       63.93       87.68     40.11 o 
  -4   6   6        0.45      -41.26     47.01 o 
  -2   6   6        5.91        1.12     52.33 o 
   0   6   6       46.72      108.45     33.46 o 
   2   6   6       78.19      130.56     46.02 o 
   4   6   6        2.22       -7.77     42.45 o 
   6   6   6      366.79      276.71     81.62 o 
   8   6   6      385.71      343.30    106.73 o 
  10   6   6       44.28       35.34     38.46 o 
  12   6   6      468.08      300.09    304.14 o 
 -49   1   7     1767.98     1790.23    258.78 o 
 -47   1   7       28.00      -25.69     32.62 o 
 -45   1   7      457.89      343.29     74.48 o 
 -43   1   7      640.38      657.20    146.55 o 
 -41   1   7      329.34      218.62     50.63 o 
 -39   1   7       47.59       25.25     42.29 o 
 -37   1   7      404.05      318.35     91.55 o 
 -35   1   7      580.44      517.67     59.75 o 
 -33   1   7      163.94      138.41     18.01 o 
 -31   1   7     8181.77     8967.56    218.55 o 
 -29   1   7      763.70      865.73     65.30 o 
 -27   1   7      185.93      221.26     23.40 o 
 -25   1   7     2998.56     2885.56    123.74 o 
 -23   1   7      189.13      221.50     24.44 o 
 -21   1   7     2073.76     2004.35     73.99 o 
 -19   1   7     1581.11     1649.70     80.29 o 
 -17   1   7     5308.46     6166.66    168.12 o 
 -15   1   7     3041.13     3141.61    135.23 o 
 -13   1   7      429.40      425.57     24.89 o 
 -11   1   7     1411.97     1466.52     53.05 o 
  -9   1   7     1386.58     1402.66     60.60 o 
  -7   1   7     7073.38     6990.24    151.43 o 
  -5   1   7       17.28        1.96     23.95 o 
  -3   1   7      670.58      706.50     54.85 o 
  -1   1   7     7929.58     9450.36    280.20 o 
   1   1   7     2190.16     2573.02    146.52 o 
   3   1   7     5876.41     5871.30    351.36 o 
   5   1   7      455.92      460.60     73.08 o 
   7   1   7      318.15      268.36     66.25 o 
   9   1   7     1219.72     1258.15     66.37 o 
  11   1   7     1046.23     1143.83     80.79 o 
  13   1   7     1615.15     1773.20    426.08 o 
  15   1   7    14224.57    13920.28    658.71 o 
  17   1   7      706.44      687.46    155.37 o 
  19   1   7       84.84      -60.64    567.46 o 
  21   1   7     2003.16     1961.51    165.99 o 
  23   1   7      158.10      159.11     66.42 o 
  25   1   7      662.72      824.90    277.99 o 
  27   1   7       96.30      125.62    371.84 o 
  29   1   7      302.11      389.84    379.31 o 
  31   1   7     2785.28     3226.57    362.19 o 
  33   1   7      123.67     -312.38    312.38 o 
  35   1   7      209.26     -219.34    330.71 o 
  37   1   7      165.46       -5.24    246.15 o 
 -46   2   7       38.46      -18.57     48.40 o 
 -44   2   7      127.23      109.88     27.15 o 
 -42   2   7     1539.39     1485.74    174.63 o 
 -40   2   7     1112.87      909.79    116.27 o 
 -38   2   7     5696.19     5860.54    222.22 o 
 -36   2   7       60.76       38.66     63.19 o 
 -34   2   7      269.47      205.36     35.45 o 
 -32   2   7     2202.12     2330.62     95.74 o 
 -30   2   7      786.35      535.93     88.89 o 
 -28   2   7     3094.71     2970.35    162.32 o 
 -26   2   7     1129.96      958.55    111.92 o 
 -24   2   7       62.02       50.11     20.18 o 
 -22   2   7      154.59      133.41     35.30 o 
 -20   2   7     9139.55     9643.58    251.55 o 
 -18   2   7     3901.91     4038.96    132.58 o 
 -16   2   7     5344.02     5400.80    177.71 o 
 -14   2   7      484.64      574.64     38.91 o 
 -12   2   7      208.31      197.95     24.68 o 
 -10   2   7     7769.00     8229.02    258.47 o 
  -8   2   7    17275.07    17470.18    539.82 o 
  -6   2   7     1063.90      990.42     76.91 o 
  -4   2   7     1878.78     1913.42    224.13 o 
  -2   2   7      195.38      186.70     92.64 o 
   0   2   7      652.70      628.27    234.75 o 
   2   2   7    11356.77    11585.53    365.96 o 
   4   2   7    14107.49    14364.49    447.44 o 
   6   2   7      107.63      149.01     35.80 o 
   8   2   7     1110.18     1191.56    119.45 o 
  10   2   7     4984.27     4886.01    171.67 o 
  12   2   7      707.01      687.78    168.81 o 
  14   2   7    12620.57    13405.50    455.38 o 
  16   2   7     2992.48     2809.26    149.31 o 
  18   2   7      107.39       47.17    117.27 o 
  20   2   7      493.88      497.29    108.76 o 
  22   2   7    13023.18    12844.02    644.34 o 
  24   2   7     4677.94     4324.11    306.36 o 
  26   2   7     1417.38     1785.11    197.91 o 
  28   2   7      235.19      173.34     97.58 o 
  30   2   7     1099.21      298.67    392.48 o 
  32   2   7     3009.78     3364.73    619.37 o 
  34   2   7     1811.80      667.58    449.01 o 
  36   2   7      539.55      640.32    337.80 o 
 -45   3   7      131.38      -25.10     53.05 o 
 -43   3   7     2031.39     2006.65     93.26 o 
 -41   3   7      287.10      192.57     40.73 o 
 -39   3   7     2119.14     2230.63    100.53 o 
 -37   3   7     4091.55     4340.90    227.02 o 
 -35   3   7      247.20      258.89     82.38 o 
 -33   3   7     4544.86     4394.98    277.58 o 
 -31   3   7      939.45     1147.93    184.13 o 
 -29   3   7     3273.25     3078.09    212.19 o 
 -27   3   7     2776.68     2942.47    194.07 o 
 -25   3   7     4620.44     4359.94    135.24 o 
 -23   3   7     3223.28     3249.25    209.34 o 
 -21   3   7    10621.49    10479.09    402.63 o 
 -19   3   7     5973.68     5985.25    211.85 o 
 -17   3   7       29.25       66.52     29.18 o 
 -15   3   7     3559.55     3516.96    195.74 o 
 -13   3   7      442.20      576.83    290.22 o 
 -11   3   7     1010.00      784.20    204.04 o 
  -9   3   7    20340.54    21064.66    646.50 o 
  -7   3   7     3248.23     3813.63    479.91 o 
  -5   3   7      847.70      537.45    298.08 o 
  -3   3   7       29.52       68.49     66.01 o 
  -1   3   7     2225.60     2246.65    168.10 o 
   1   3   7     8425.73     9060.16    269.43 o 
   3   3   7     7312.72     7288.15    222.30 o 
   5   3   7    10031.60    10716.21    367.80 o 
   7   3   7     1275.45     1176.68    131.29 o 
   9   3   7     1554.12     1804.81    116.31 o 
  11   3   7      128.86       47.26     97.47 o 
  13   3   7     1629.95     1678.29    127.10 o 
  15   3   7     9323.83     9325.08    283.57 o 
  17   3   7     1742.63     1768.17     69.99 o 
  19   3   7     3574.26     3169.92    352.15 o 
  21   3   7     4566.62     4616.37    301.13 o 
  23   3   7        1.17       12.32    121.88 o 
  25   3   7     2780.58     2518.47    625.38 o 
  27   3   7     2541.06     2541.16    155.82 o 
  29   3   7      150.14      103.05    396.33 o 
  31   3   7     3477.22     3126.59    513.24 o 
  33   3   7     1143.23      985.97    398.49 o 
 -40   4   7       99.46       51.49     48.49 o 
 -38   4   7      575.73      538.97    180.94 o 
 -36   4   7     4053.16     3896.74    395.64 o 
 -34   4   7     1836.65     1939.23    197.14 o 
 -32   4   7      297.15     -123.38    152.34 o 
 -30   4   7      448.86      210.09    193.62 o 
 -28   4   7       23.21      169.52    195.85 o 
 -26   4   7      138.02       80.43     98.43 o 
 -24   4   7     3233.58     3073.49    239.37 o 
 -22   4   7     4212.90     4263.25    283.28 o 
 -20   4   7     7072.20     7168.37    353.86 o 
 -18   4   7     4561.21     4617.02    248.50 o 
 -16   4   7      216.73      353.25     68.86 o 
 -14   4   7     3024.91     3065.34    186.68 o 
 -12   4   7     4931.24     4522.05    122.77 o 
 -10   4   7     2725.01     2940.12    177.29 o 
  -8   4   7     9093.32     9592.56    296.75 o 
  -6   4   7     3172.96     2996.66    203.01 o 
  -4   4   7     3919.96     3828.77    176.63 o 
  -2   4   7      432.22      393.50     99.35 o 
   0   4   7    16854.53    17108.45    511.80 o 
   2   4   7     7771.07     8226.22    262.87 o 
   4   4   7     2684.27     2804.23    157.80 o 
   6   4   7     5357.57     5632.00    253.77 o 
   8   4   7      568.02      498.72     66.99 o 
  10   4   7        4.82        9.18    106.63 o 
  12   4   7     2178.57     2234.33    114.33 o 
  14   4   7      493.48      505.68     67.25 o 
  16   4   7     3076.22     3223.47    147.69 o 
  18   4   7     5006.76     4965.62    282.83 o 
  20   4   7     1960.23     2040.09    170.55 o 
  22   4   7       97.79        9.61    212.95 o 
  24   4   7        5.90       72.99    122.30 o 
  26   4   7      412.79      294.20    144.56 o 
  28   4   7     1276.20     1135.42    284.99 o 
 -33   5   7     3140.84     4089.26    598.76 o 
 -31   5   7      635.74      575.15    168.98 o 
 -29   5   7      234.00      189.02     65.06 o 
 -27   5   7       19.49       63.08     77.08 o 
 -25   5   7     1688.44     1910.21    192.08 o 
 -23   5   7     8326.58     8259.13    906.11 o 
 -21   5   7     2608.59     2858.69    392.02 o 
 -19   5   7     1297.44     1328.11    279.82 o 
 -17   5   7      856.86      757.34    169.43 o 
 -15   5   7        6.44       35.60     38.30 o 
 -13   5   7     1932.33     2057.70    177.40 o 
 -11   5   7     5512.75     6103.44    255.37 o 
  -9   5   7     4627.84     4955.61    160.20 o 
  -7   5   7     2616.42     2905.68    118.98 o 
  -5   5   7     3368.79     3169.52    128.84 o 
  -3   5   7      739.24      714.81     97.33 o 
  -1   5   7     2483.21     2691.00    153.30 o 
   1   5   7     1777.63     1712.68    146.85 o 
   3   5   7     5677.84     5987.99    273.75 o 
   5   5   7      810.97      792.42    116.78 o 
   7   5   7    13397.10    13398.62    798.43 o 
   9   5   7      471.34      320.95     96.45 o 
  11   5   7      588.57      528.06    107.25 o 
  13   5   7      441.92      401.73    279.67 o 
  15   5   7     2552.76     2410.01    219.25 o 
  17   5   7     7796.21     8644.76    815.98 o 
  19   5   7     3731.49     3887.11    228.21 o 
  21   5   7       19.85     -105.48    233.21 o 
 -20   6   7      247.21      184.34     67.55 o 
 -18   6   7      363.30       87.81    100.82 o 
 -16   6   7     1238.76     1091.80    297.21 o 
 -14   6   7      269.99       73.17    193.78 o 
 -12   6   7     5218.95     4893.10    241.13 o 
 -10   6   7     3078.07     2920.98    282.76 o 
  -8   6   7      276.24      217.16     95.52 o 
  -6   6   7     4257.12     4742.65    401.19 o 
  -4   6   7      597.00      527.41    137.27 o 
  -2   6   7      395.84      342.88     83.47 o 
   0   6   7     2261.97     2420.71    152.27 o 
   2   6   7      535.63      422.78    118.54 o 
   4   6   7     2133.80     2146.02    156.06 o 
   6   6   7     3000.59     3122.75    360.01 o 
   8   6   7     2344.34     2443.78    333.98 o 
 -48   0   8     6065.58     6953.57    419.28 o 
 -46   0   8     3436.11     3313.59    500.30 o 
 -44   0   8     6247.87     6641.19    573.62 o 
 -42   0   8     1928.49     2252.75   1355.04 o 
 -40   0   8     2721.39     2655.72    113.38 o 
 -38   0   8     1551.88     1419.17    105.19 o 
 -36   0   8     1371.99     1375.75     57.57 o 
 -34   0   8     2693.16     2906.17    158.79 o 
 -32   0   8    25069.77    27236.75    904.80 o 
 -30   0   8     8228.18     8643.00    331.61 o 
 -28   0   8       37.45       46.32     19.76 o 
 -26   0   8     1096.69     1227.37     97.66 o 
 -24   0   8     5097.69     5343.94    166.37 o 
 -22   0   8     7347.26     7303.73    255.79 o 
 -20   0   8     9834.87     9116.06    314.19 o 
 -18   0   8    15965.58    14398.15    909.23 o 
 -16   0   8     6207.61     6162.52    213.37 o 
 -14   0   8     9676.28     9733.52    338.28 o 
 -12   0   8     4474.42     4684.63    312.04 o 
 -10   0   8     1617.46     1372.30    190.77 o 
  -8   0   8    68258.63    66976.60   6247.02 o 
  -6   0   8    18110.72    17906.49    728.74 o 
  -4   0   8    20219.68    20355.02    829.94 o 
  -2   0   8    24752.88    26172.75   1255.07 o 
   0   0   8      217.99      176.52     78.56 o 
   2   0   8    29868.72    32803.77   1569.30 o 
   4   0   8    31880.08    35418.37   1194.51 o 
   6   0   8     3575.62     3693.27    160.58 o 
   8   0   8    37581.32    35923.64   1503.76 o 
  10   0   8    24147.94    24759.87    894.42 o 
  12   0   8     8715.48     8811.04    383.51 o 
  14   0   8       46.65       36.83     13.63 o 
  16   0   8     9116.28     9275.49    600.27 o 
  18   0   8    15229.80    16016.34    932.52 o 
  20   0   8    24716.89    27231.58    828.55 o 
  22   0   8     1470.26     2919.10    403.26 o 
  24   0   8       30.90      223.97    434.22 o 
  26   0   8      128.75      172.83    495.99 o 
  28   0   8       27.07     -392.02    392.02 o 
  30   0   8     7228.36     8564.16    985.20 o 
  32   0   8     7586.82     8413.82    734.13 o 
  34   0   8     1839.87     1359.05    479.51 o 
 -49   1   8     1135.97      971.56    235.07 o 
 -47   1   8      719.46      576.48    171.34 o 
 -45   1   8     3140.20     3613.91    171.70 o 
 -43   1   8     3210.37     3676.45    232.20 o 
 -41   1   8     2017.69     2141.85    132.08 o 
 -39   1   8        1.07       29.16     19.15 o 
 -37   1   8       46.46       13.43     26.91 o 
 -35   1   8     3025.53     3174.10    112.87 o 
 -33   1   8    18976.98    20546.27    524.02 o 
 -31   1   8    17698.73    18875.55    445.22 o 
 -29   1   8     2970.04     3075.03     78.49 o 
 -27   1   8       39.34       53.67     19.31 o 
 -25   1   8     1542.34     1519.89     76.63 o 
 -23   1   8     6530.74     6597.31    194.10 o 
 -21   1   8    30114.93    29714.85    760.74 o 
 -19   1   8    20096.71    19345.67    574.69 o 
 -17   1   8    17977.76    18673.58    552.39 o 
 -15   1   8     5134.49     5037.48    243.30 o 
 -13   1   8        4.89       11.84     17.19 o 
 -11   1   8     7092.95     7162.34    186.17 o 
  -9   1   8    40095.84    39293.38   1116.83 o 
  -7   1   8     9025.30     8940.76    251.36 o 
  -5   1   8     5945.32     6112.50    192.87 o 
  -3   1   8     9033.79     9474.42    272.61 o 
  -1   1   8    19628.89    21998.31    748.91 o 
   1   1   8     3305.05     3357.73    234.04 o 
   3   1   8    25167.90    25312.01   1059.96 o 
   5   1   8     2921.60     2723.71    152.35 o 
   7   1   8    19140.64    19114.79    802.74 o 
   9   1   8    15720.06    16119.00    523.48 o 
  11   1   8     5189.35     5478.76    242.41 o 
  13   1   8     1545.11     1572.10    398.10 o 
  15   1   8      121.45      169.17    265.40 o 
  17   1   8     1497.12     1656.61    168.74 o 
  19   1   8    25444.47    28022.36   1242.13 o 
  21   1   8    14726.42    15337.48    962.50 o 
  23   1   8     5166.63     4737.23    758.54 o 
  25   1   8       24.82      521.25    503.38 o 
  27   1   8      853.06      525.21    410.12 o 
  29   1   8      273.68     -248.93    248.93 o 
  31   1   8     5065.80     4636.40    400.57 o 
  33   1   8     4842.51     4692.04    568.85 o 
  35   1   8     2066.50     1456.86    478.74 o 
 -46   2   8     2738.83     2972.43    151.45 o 
 -44   2   8     3203.35     3046.74    209.88 o 
 -42   2   8      627.79      517.48    107.86 o 
 -40   2   8      904.76      747.07    119.93 o 
 -38   2   8     1193.65     1082.97     89.79 o 
 -36   2   8     4254.92     4315.99    193.80 o 
 -34   2   8     6371.86     6670.17    278.18 o 
 -32   2   8    10461.02    10792.51    402.28 o 
 -30   2   8     3095.78     3131.51    138.83 o 
 -28   2   8      203.70      224.50     60.12 o 
 -26   2   8       33.29       48.05     58.89 o 
 -24   2   8     2346.72     2436.10     83.34 o 
 -22   2   8     9773.30     9798.37    274.24 o 
 -20   2   8    17860.75    17778.79    489.87 o 
 -18   2   8     4808.33     5095.17    141.74 o 
 -16   2   8     9003.66     9195.78    244.46 o 
 -14   2   8     1078.12     1074.50     88.60 o 
 -12   2   8     1642.78     1585.02    100.52 o 
 -10   2   8    20265.46    20273.31    605.46 o 
  -8   2   8    12206.61    12069.44    359.71 o 
  -6   2   8    20624.94    21050.46    623.11 o 
  -4   2   8     2882.13     2833.89    100.57 o 
  -2   2   8     5315.90     5651.58    193.59 o 
   0   2   8      600.44      582.66    126.95 o 
   2   2   8     1394.20     1632.97    180.83 o 
   4   2   8    13972.00    15415.88    584.94 o 
   6   2   8    21609.04    21622.29    802.12 o 
   8   2   8    11016.13    11631.68    528.27 o 
  10   2   8     1889.70     2058.64    239.41 o 
  12   2   8       25.08       12.03    115.34 o 
  14   2   8     1928.76     1827.99    127.52 o 
  16   2   8     2494.14     2494.91    206.12 o 
  18   2   8     5777.44     6120.41    327.26 o 
  20   2   8     4255.74     5129.33    281.46 o 
  22   2   8     8393.85     8303.00    532.47 o 
  24   2   8      315.07      173.03    207.10 o 
  26   2   8      148.82      -22.47    287.81 o 
  28   2   8     4417.28     4695.10    493.83 o 
  30   2   8      318.30     -364.60    364.60 o 
  32   2   8     3034.45     3264.45    497.38 o 
 -43   3   8       27.59       19.99     27.57 o 
 -41   3   8     1530.67     1510.88    176.83 o 
 -39   3   8      601.79      469.31     86.16 o 
 -37   3   8     1247.88     1214.84    158.51 o 
 -35   3   8     4440.56     4469.62    243.22 o 
 -33   3   8     1947.39     2102.13    189.80 o 
 -31   3   8     1562.62     1767.38    116.94 o 
 -29   3   8     2546.49     2648.40    192.99 o 
 -27   3   8      189.68      348.99    110.52 o 
 -25   3   8     2712.87     2717.63    177.51 o 
 -23   3   8       61.45      145.85     48.33 o 
 -21   3   8      197.48      255.09     98.54 o 
 -19   3   8     7903.06     7630.78    283.13 o 
 -17   3   8    19005.71    20203.63    759.39 o 
 -15   3   8     3132.18     3059.32    290.37 o 
 -13   3   8      522.54      706.98    157.27 o 
 -11   3   8    10027.76     9916.39    425.32 o 
  -9   3   8      519.54      559.50    128.03 o 
  -7   3   8     5467.09     5699.76    242.37 o 
  -5   3   8    20835.41    21821.93    806.72 o 
  -3   3   8     3153.38     2976.19    144.00 o 
  -1   3   8      238.90      284.02     86.09 o 
   1   3   8     1841.05     1819.50    154.85 o 
   3   3   8      771.29      724.33    141.76 o 
   5   3   8    28745.00    29735.15   1015.20 o 
   7   3   8    13557.46    13772.06    543.50 o 
   9   3   8      256.08      233.21     71.50 o 
  11   3   8       60.26      -33.88     33.88 o 
  13   3   8     6509.01     5565.91    515.76 o 
  15   3   8     2341.77     2230.94    203.62 o 
  17   3   8     6649.23     6703.77    348.42 o 
  19   3   8     4086.53     3998.44    431.07 o 
  21   3   8     2297.38     1931.18    265.23 o 
  23   3   8     3251.35     3210.58    524.41 o 
  25   3   8      485.49      223.20    375.84 o 
  27   3   8      892.74     1581.78    433.91 o 
  29   3   8     2569.61     1384.61    599.50 o 
 -38   4   8      390.21      251.98    129.20 o 
 -36   4   8     1421.70     1115.20    263.07 o 
 -34   4   8     2427.58     2054.55    277.65 o 
 -32   4   8      224.83      222.60    116.82 o 
 -30   4   8     3189.91     3506.97    229.92 o 
 -28   4   8     2002.08     1974.24    561.11 o 
 -26   4   8      625.14      566.52    111.61 o 
 -24   4   8     5909.24     5365.04    421.44 o 
 -22   4   8      762.67      510.46    247.15 o 
 -20   4   8     1143.59     1128.39    232.85 o 
 -18   4   8     3716.40     4209.04    383.26 o 
 -16   4   8     3231.36     3291.62    148.05 o 
 -14   4   8      161.20      109.71     54.04 o 
 -12   4   8     4307.08     3997.69    219.41 o 
 -10   4   8      234.44      227.70     66.07 o 
  -8   4   8     4424.72     4528.11    161.44 o 
  -6   4   8     1658.23     1728.50    140.18 o 
  -4   4   8     8124.61     8460.13    313.23 o 
  -2   4   8     4023.26     4152.71    220.22 o 
   0   4   8        9.06       35.74    102.92 o 
   2   4   8       86.32       22.94     99.40 o 
   4   4   8     4097.00     4078.87    191.77 o 
   6   4   8     6101.09     6168.52    266.53 o 
   8   4   8       57.95       25.58     53.26 o 
  10   4   8       40.70        3.36     48.76 o 
  12   4   8     3553.75     3360.26    197.67 o 
  14   4   8        1.31      -18.07     25.80 o 
  16   4   8     3699.71     3955.27    225.94 o 
  18   4   8     1664.99     1560.70    217.29 o 
  20   4   8      516.01      541.71    499.46 o 
  22   4   8      737.77      698.37    232.73 o 
  24   4   8     1507.93     1656.76    495.76 o 
  26   4   8      185.90       -5.29    127.46 o 
 -31   5   8       24.38       68.16     45.92 o 
 -29   5   8      902.95      741.61    211.07 o 
 -27   5   8        9.78      -82.69     82.69 o 
 -25   5   8      222.73      267.88     89.05 o 
 -23   5   8      744.31      626.58    190.03 o 
 -21   5   8       39.04       25.02     55.96 o 
 -19   5   8      301.43      217.13    112.66 o 
 -17   5   8     1892.22     2307.12    570.08 o 
 -15   5   8        2.49     -121.50    121.50 o 
 -13   5   8        7.71       67.29    109.58 o 
 -11   5   8      156.44       54.19    137.16 o 
  -9   5   8      380.59       90.81    162.67 o 
  -7   5   8     1777.96     1644.21    195.83 o 
  -5   5   8     1086.79     1156.50    159.48 o 
  -3   5   8      437.15      374.06     84.10 o 
  -1   5   8        0.51       38.17     48.36 o 
   1   5   8       30.22      -22.15    108.10 o 
   3   5   8       11.75       46.84     43.84 o 
   5   5   8     6170.73     6378.71    293.49 o 
   7   5   8       84.48      110.12    253.99 o 
   9   5   8       97.07       55.46     39.15 o 
  11   5   8      840.37      674.95    177.76 o 
  13   5   8        9.53      -50.65     50.65 o 
  15   5   8       20.09      105.53    112.62 o 
  17   5   8      417.75      586.78    329.40 o 
 -18   6   8      530.30      161.47    112.79 o 
 -16   6   8        2.09       33.33     61.97 o 
 -14   6   8      324.37      259.93     71.32 o 
 -12   6   8      109.07       51.87     96.35 o 
 -10   6   8      490.05      459.36    127.91 o 
  -8   6   8       38.85      102.00    103.55 o 
  -6   6   8      302.74      229.60     79.20 o 
  -4   6   8      230.72      135.12     75.57 o 
  -2   6   8       59.32       41.56     39.24 o 
   0   6   8       77.36       -4.59     83.77 o 
   2   6   8       45.80       35.29    104.03 o 
   4   6   8        1.02      -44.51     44.51 o 
 -47   1   9       83.77       18.44     24.54 o 
 -45   1   9     1699.73     1811.27    167.29 o 
 -43   1   9     1436.14     1338.25    225.28 o 
 -41   1   9       22.89       16.67     28.25 o 
 -39   1   9      313.56      292.44     63.27 o 
 -37   1   9      203.44      172.38     31.29 o 
 -35   1   9      687.42      744.58     88.51 o 
 -33   1   9       46.11       99.72     19.32 o 
 -31   1   9      354.99      296.93     35.37 o 
 -29   1   9     1702.28     1758.36     77.34 o 
 -27   1   9      141.32      153.84     24.97 o 
 -25   1   9      621.09      654.26     72.57 o 
 -23   1   9        2.98       45.90     31.24 o 
 -21   1   9     3526.26     3738.23    171.72 o 
 -19   1   9      924.10      969.91     85.18 o 
 -17   1   9       16.28        5.19     27.51 o 
 -15   1   9     1614.53     1521.78     64.14 o 
 -13   1   9     1247.06     1293.05     63.30 o 
 -11   1   9     3830.47     4036.68    127.21 o 
  -9   1   9      344.92      333.57     52.16 o 
  -7   1   9      399.07      504.06     45.19 o 
  -5   1   9       43.55       67.80     15.97 o 
  -3   1   9     9296.87     9570.59    404.87 o 
  -1   1   9       15.64      -43.15     51.30 o 
   1   1   9     1397.18     1330.13     85.82 o 
   3   1   9     3037.94     2773.42    223.85 o 
   5   1   9     1243.75     1294.88    135.76 o 
   7   1   9     1048.07      989.06    172.41 o 
   9   1   9      220.71      238.30     37.65 o 
  11   1   9      333.46      283.74     67.79 o 
  13   1   9     1696.60     1493.95    272.52 o 
  15   1   9     1029.85     1083.48    202.72 o 
  17   1   9     2303.64     2165.42    279.26 o 
  19   1   9    10857.00    10832.68    687.56 o 
  21   1   9       76.70       59.30    117.68 o 
  23   1   9        6.23       93.89    213.65 o 
  25   1   9     2106.71     2568.06    473.50 o 
  27   1   9      657.48      830.08    323.75 o 
  29   1   9      328.34      481.76    480.20 o 
  31   1   9      913.28     1002.39    357.83 o 
  33   1   9        6.41     -245.38    378.92 o 
 -46   2   9      981.60      969.43    139.73 o 
 -44   2   9     3515.01     3743.36    124.67 o 
 -42   2   9       89.28       66.81     24.63 o 
 -40   2   9       14.47       22.76     27.23 o 
 -38   2   9     2241.95     2009.94    191.93 o 
 -36   2   9      146.93      125.07     37.38 o 
 -34   2   9     3517.85     3765.71    154.40 o 
 -32   2   9     2784.40     2704.37    117.83 o 
 -30   2   9       40.31       60.48     29.80 o 
 -28   2   9      895.21      829.74     89.77 o 
 -26   2   9     4439.88     4267.92    131.10 o 
 -24   2   9      121.58       94.21     37.48 o 
 -22   2   9      471.73      488.19     64.23 o 
 -20   2   9    13281.78    13353.60    425.21 o 
 -18   2   9     1935.42     2020.96    103.83 o 
 -16   2   9     2667.99     2685.69    103.44 o 
 -14   2   9    18906.34    19251.29    497.22 o 
 -12   2   9       65.30       82.99     28.11 o 
 -10   2   9     5367.01     5346.72    143.18 o 
  -8   2   9      207.57      163.97     26.52 o 
  -6   2   9      394.50      401.05     44.71 o 
  -4   2   9    27668.48    29042.85    856.10 o 
  -2   2   9     9915.17    10340.45    538.58 o 
   0   2   9      159.33      148.13    115.37 o 
   2   2   9       93.42      174.96     50.50 o 
   4   2   9      344.48      365.11    198.61 o 
   6   2   9     2981.68     3134.48    230.04 o 
   8   2   9    15308.02    14852.93    533.96 o 
  10   2   9     3653.33     3501.08    215.21 o 
  12   2   9      514.73      583.34    186.94 o 
  14   2   9       51.35      -21.87     50.61 o 
  16   2   9      219.57      305.51    191.54 o 
  18   2   9     1117.01     1009.65     91.89 o 
  20   2   9     6757.04     7038.15    515.48 o 
  22   2   9      552.78      400.62    495.22 o 
  24   2   9      392.52      374.27    183.89 o 
  26   2   9     3386.90     3456.66    344.73 o 
  28   2   9      275.15       93.45     74.48 o 
  30   2   9     1316.98     1199.93    546.67 o 
 -43   3   9     1414.41     1203.31    169.46 o 
 -41   3   9       33.63       24.59     28.78 o 
 -39   3   9      800.60      673.01    153.37 o 
 -37   3   9      939.50      841.83    120.01 o 
 -35   3   9       79.18       63.18     34.46 o 
 -33   3   9     4060.02     3970.22    150.31 o 
 -31   3   9      598.34      652.45    110.78 o 
 -29   3   9     2905.12     2973.90    154.73 o 
 -27   3   9     1344.44     1211.00    226.93 o 
 -25   3   9     4089.12     3911.66    324.78 o 
 -23   3   9      374.66      406.62     78.65 o 
 -21   3   9     4044.26     3510.31    214.07 o 
 -19   3   9     1577.47     1541.20    133.89 o 
 -17   3   9     4953.27     5421.81    274.92 o 
 -15   3   9     2782.34     3029.99    220.75 o 
 -13   3   9    12016.95    12353.42    472.23 o 
 -11   3   9     3747.26     3422.03    225.10 o 
  -9   3   9     1215.94     1033.64    172.17 o 
  -7   3   9      395.72      493.72    211.68 o 
  -5   3   9    18342.98    19597.10    748.16 o 
  -3   3   9     2749.18     3053.47    192.71 o 
  -1   3   9      222.68       49.23    154.47 o 
   1   3   9      262.22      136.02     66.40 o 
   3   3   9      438.09      261.62    323.18 o 
   5   3   9       34.70       -2.08    168.62 o 
   7   3   9     5849.70     6360.33    247.06 o 
   9   3   9     3999.25     4364.70    391.82 o 
  11   3   9     5260.50     4640.06    250.80 o 
  13   3   9       52.48        8.48    297.27 o 
  15   3   9      751.82      700.60    152.86 o 
  17   3   9      333.04      254.06     94.20 o 
  19   3   9     1669.38     1533.52    191.46 o 
  21   3   9     2332.04     2405.49    380.93 o 
  23   3   9      807.17      675.97    231.66 o 
  25   3   9      988.83     1372.45    746.76 o 
  27   3   9     2971.46     2469.48    682.83 o 
 -38   4   9      501.73      426.30     99.58 o 
 -36   4   9      335.45      335.66    131.93 o 
 -34   4   9      348.92      418.13    138.73 o 
 -32   4   9     4879.82     4585.93    246.79 o 
 -30   4   9     5288.29     5277.46    338.00 o 
 -28   4   9     3350.16     3521.28    248.17 o 
 -26   4   9       67.25       29.31     65.77 o 
 -24   4   9      533.14      419.81     92.96 o 
 -22   4   9      464.02      330.30    104.36 o 
 -20   4   9      565.52      589.64     91.15 o 
 -18   4   9     4711.75     4809.00    252.13 o 
 -16   4   9     6611.01     6486.68    338.01 o 
 -14   4   9     2714.74     2880.52    178.92 o 
 -12   4   9      206.88      176.35     82.33 o 
 -10   4   9      331.44      224.72    104.35 o 
  -8   4   9     5700.43     5431.25    287.05 o 
  -6   4   9     3219.16     2948.84    141.16 o 
  -4   4   9     6346.67     6503.82    346.24 o 
  -2   4   9     1666.57     1805.77    436.92 o 
   0   4   9     2069.42     1988.00    229.72 o 
   2   4   9     5152.23     5112.31    278.15 o 
   4   4   9     4722.06     4479.59    251.68 o 
   6   4   9     3433.69     3568.62    200.89 o 
   8   4   9     3815.77     4054.32    166.33 o 
  10   4   9     4834.91     4984.57    191.66 o 
  12   4   9     3297.54     3691.91    207.71 o 
  14   4   9      680.59      319.18    190.72 o 
  16   4   9     1094.14      781.93    265.47 o 
  18   4   9      474.99      499.68    424.52 o 
  20   4   9     3784.45     4329.44    706.40 o 
  22   4   9     1484.63      331.02    449.63 o 
 -31   5   9     1516.91     1040.38    293.13 o 
 -29   5   9     3512.75     3532.99    535.87 o 
 -27   5   9     3003.97     3190.28    171.77 o 
 -25   5   9      116.03      123.97    110.52 o 
 -23   5   9      275.10      236.95     97.73 o 
 -21   5   9      108.17       42.93     46.09 o 
 -19   5   9     5254.79     5250.40    280.96 o 
 -17   5   9     4061.79     3886.76    251.49 o 
 -15   5   9     2349.99     2134.77    173.79 o 
 -13   5   9      446.68      337.07     78.93 o 
 -11   5   9     1466.17      959.90    200.02 o 
  -9   5   9      464.23      372.16    110.23 o 
  -7   5   9     7024.89     7322.05    381.13 o 
  -5   5   9     4284.83     4057.34    240.07 o 
  -3   5   9     1147.92     1210.31    226.15 o 
  -1   5   9     4371.82     4540.88    285.04 o 
   1   5   9      789.93      674.81    195.69 o 
   3   5   9      808.10      778.60    145.37 o 
   5   5   9     1875.26     1946.46    172.80 o 
   7   5   9     2043.76     1777.47    193.96 o 
   9   5   9     1305.87     1364.55    175.80 o 
  11   5   9     6281.84     6672.58    287.91 o 
  13   5   9      674.63      447.79    155.72 o 
  15   5   9      454.49      425.73    450.09 o 
 -12   6   9     1365.51     1082.77    284.61 o 
 -10   6   9      209.56      224.46     71.13 o 
  -8   6   9     2478.17     2191.03    294.80 o 
  -6   6   9     6129.17     5825.71    790.70 o 
  -4   6   9      407.17      341.43    226.06 o 
 -48   0  10     1970.79     1418.19    414.97 o 
 -46   0  10      104.12      164.97     80.87 o 
 -44   0  10      546.84      484.90    171.29 o 
 -42   0  10     5928.94     6399.36    553.91 o 
 -40   0  10    13707.97    13844.06   1113.51 o 
 -38   0  10     5180.57     5445.57    235.70 o 
 -36   0  10     2355.22     2445.72     87.00 o 
 -34   0  10      378.44      413.03    137.73 o 
 -32   0  10     7857.94     8627.44    420.78 o 
 -30   0  10      332.50      329.65     52.52 o 
 -28   0  10    25305.27    26011.60    866.44 o 
 -26   0  10    27215.99    27995.05   6387.10 o 
 -24   0  10     5779.66     5674.85    220.76 o 
 -22   0  10      127.08      140.43     32.57 o 
 -20   0  10      157.68      159.78     30.11 o 
 -18   0  10    13894.47    15005.19    544.34 o 
 -16   0  10    20782.09    22379.90    966.41 o 
 -14   0  10    22939.69    22732.81   1058.14 o 
 -12   0  10      489.61      543.66     79.65 o 
 -10   0  10    12540.75    12325.86    450.12 o 
  -8   0  10      651.66      596.03     94.42 o 
  -6   0  10     3721.51     3376.42    281.69 o 
  -4   0  10    27569.35    26489.61    954.66 o 
  -2   0  10     9347.03     9385.55    393.10 o 
   0   0  10    10033.43    10122.21    528.95 o 
   2   0  10    20117.57    20559.58   1261.39 o 
   4   0  10     1249.92     1353.55    130.89 o 
   6   0  10     1181.71     1125.58    140.10 o 
   8   0  10    27599.02    30565.65  12106.18 o 
  10   0  10      515.27      524.49    243.99 o 
  12   0  10    21264.38    21677.87   1227.96 o 
  14   0  10    33804.46    35048.52    332.87 o 
  16   0  10      706.77      745.37    129.85 o 
  18   0  10      270.67      267.40    164.35 o 
  22   0  10     1019.68      702.40    430.22 o 
  24   0  10     8903.90     9658.88    915.27 o 
  26   0  10     5493.07     2128.14    475.66 o 
  28   0  10     1792.67     1524.79    449.01 o 
  30   0  10      647.03     1529.10    469.50 o 
 -47   1  10     1435.08     1217.14    188.70 o 
 -45   1  10     1374.76     1473.72    162.37 o 
 -43   1  10     2463.82     2385.08    106.00 o 
 -41   1  10     2953.44     3230.58    144.67 o 
 -39   1  10     3436.52     3420.54    146.85 o 
 -37   1  10     4997.88     5335.35    142.05 o 
 -35   1  10     1077.19     1106.81     70.00 o 
 -33   1  10     2132.93     2224.79     88.92 o 
 -31   1  10     2789.76     2833.34     66.96 o 
 -29   1  10     1813.99     1817.06     73.89 o 
 -27   1  10    15340.65    15492.16    374.05 o 
 -25   1  10    12126.05    12591.28    326.82 o 
 -23   1  10      532.63      465.39     54.60 o 
 -21   1  10      749.78      746.92     76.29 o 
 -19   1  10      552.22      506.42     64.92 o 
 -17   1  10    20651.32    21652.41    663.69 o 
 -15   1  10    26160.68    26821.22    685.44 o 
 -13   1  10    10108.31    10322.89    267.19 o 
 -11   1  10     1849.84     1868.64    120.19 o 
  -9   1  10     2626.34     2563.91    170.14 o 
  -7   1  10      869.10      907.37     85.68 o 
  -5   1  10    18884.23    21298.33    629.91 o 
  -3   1  10    23304.85    24571.84    890.79 o 
  -1   1  10    13110.89    13217.54    486.14 o 
   1   1  10     1483.44     1498.61    181.57 o 
   3   1  10    10109.82    10334.51    469.89 o 
   5   1  10       33.38       40.30     33.27 o 
   7   1  10    13910.78    14534.80    673.84 o 
   9   1  10     4965.28     5517.76    256.41 o 
  11   1  10     9888.16    10357.89    433.35 o 
  13   1  10     8031.25     8588.80    422.37 o 
  15   1  10     8586.37     9041.69   1391.93 o 
  17   1  10     1413.30     1488.60    265.57 o 
  19   1  10      491.10      664.71    339.95 o 
  21   1  10      771.01      951.49    331.87 o 
  23   1  10     7079.84     7155.74    479.04 o 
  25   1  10     5358.08     4396.91    529.57 o 
  27   1  10     5078.16     6653.45    747.14 o 
  29   1  10      194.13      262.83    532.19 o 
 -46   2  10        6.58       53.77     25.42 o 
 -44   2  10     2864.70     3200.32    129.77 o 
 -42   2  10     1211.53     1446.07    148.94 o 
 -40   2  10     5086.38     5448.66    196.47 o 
 -38   2  10     2364.59     2482.16    131.35 o 
 -36   2  10     1021.55      909.43    106.15 o 
 -34   2  10      293.94      254.83     40.94 o 
 -32   2  10      454.45      409.06     43.98 o 
 -30   2  10     3018.42     3205.98    167.45 o 
 -28   2  10     8755.93     8984.70    374.92 o 
 -26   2  10     8023.89     8006.59    238.48 o 
 -24   2  10     5810.29     5571.05    167.86 o 
 -22   2  10      185.39      163.51     47.29 o 
 -20   2  10     2692.44     2717.93    132.82 o 
 -18   2  10     2680.00     2761.48     96.66 o 
 -16   2  10    18784.99    19726.90    629.35 o 
 -14   2  10      180.75      209.75     32.79 o 
 -12   2  10    14836.01    15571.31    576.41 o 
 -10   2  10     5661.86     5918.74    239.75 o 
  -8   2  10      806.73     1026.17    132.07 o 
  -6   2  10      616.54      594.73     90.71 o 
  -4   2  10    16347.39    18353.16    674.01 o 
  -2   2  10    22662.18    23210.59    851.34 o 
   0   2  10     7388.16     7259.07    309.24 o 
   2   2  10     1346.63     1648.20    186.17 o 
   4   2  10      778.00      644.49    183.49 o 
   6   2  10       75.10       38.05     73.30 o 
   8   2  10      807.73      858.71    170.32 o 
  10   2  10    14394.44    14599.26    739.51 o 
  12   2  10    13616.44    12785.47    638.05 o 
  14   2  10     7324.27     7565.01    384.14 o 
  16   2  10     2041.30     2034.24    205.91 o 
  18   2  10      813.91      688.11    115.28 o 
  20   2  10     2634.89     2487.61    245.82 o 
  22   2  10     2044.07     1975.73    432.99 o 
  24   2  10     3475.24     3880.71    230.32 o 
  26   2  10     2677.24     2769.09    260.93 o 
  28   2  10     2061.97     3594.08    873.07 o 
 -41   3  10     3645.84     3669.29    166.45 o 
 -39   3  10      756.95      569.86    125.35 o 
 -37   3  10      108.46      120.71     46.27 o 
 -35   3  10      527.40      400.75     98.31 o 
 -33   3  10       12.30       28.49     41.39 o 
 -31   3  10     3419.58     3517.48    151.10 o 
 -29   3  10    10343.07    10574.22    430.20 o 
 -27   3  10     1131.99      999.41    234.44 o 
 -25   3  10     1857.34     1764.67    143.96 o 
 -23   3  10     3329.69     3591.91    235.57 o 
 -21   3  10      164.31      159.29     62.38 o 
 -19   3  10    12815.25    13374.13    675.91 o 
 -17   3  10     2375.00     2281.18    210.52 o 
 -15   3  10      825.74      726.77    137.01 o 
 -13   3  10     9734.47     9671.33    370.01 o 
 -11   3  10     5010.95     4799.90    199.80 o 
  -9   3  10        2.87      -56.45     56.45 o 
  -7   3  10     8992.18     8762.91    333.35 o 
  -5   3  10     1240.36     1236.98    179.96 o 
  -3   3  10     1999.62     2280.41    143.58 o 
  -1   3  10    10542.83    11072.53    492.51 o 
   1   3  10     4223.66     4318.05    310.74 o 
   3   3  10      502.46      463.48     61.62 o 
   5   3  10      671.45      629.81    171.41 o 
   7   3  10      391.90      194.65     98.52 o 
   9   3  10     5458.52     5471.85    651.57 o 
  11   3  10     6044.89     5920.35    313.73 o 
  13   3  10     2744.41     2735.46    186.31 o 
  15   3  10       45.27       18.94    117.59 o 
  17   3  10      906.78      244.21    585.72 o 
  19   3  10      381.89      235.25     87.08 o 
  21   3  10     1678.47     1977.44    298.06 o 
  23   3  10     1818.63     2142.77    139.53 o 
  25   3  10      542.26      582.71    580.86 o 
 -36   4  10      456.54      410.98     92.75 o 
 -34   4  10      353.10      155.88     84.03 o 
 -32   4  10       38.33      146.06     71.56 o 
 -30   4  10     1991.65     2349.61    385.62 o 
 -28   4  10      119.34      173.02    102.68 o 
 -26   4  10      591.37      269.89    144.87 o 
 -24   4  10     3585.11     3804.13    292.82 o 
 -22   4  10     2299.01     2078.96    232.26 o 
 -20   4  10     3323.23     3468.66    162.02 o 
 -18   4  10     2139.14     2034.24    268.83 o 
 -16   4  10      178.36      174.08     53.56 o 
 -14   4  10     4867.35     4961.99    275.64 o 
 -12   4  10     3544.86     3849.45    355.47 o 
 -10   4  10      920.28     1267.39    283.88 o 
  -8   4  10      266.13      259.40     64.35 o 
  -6   4  10      143.78       97.46     61.09 o 
  -4   4  10     1031.58      955.13    147.51 o 
  -2   4  10     3367.61     3565.35    301.47 o 
   0   4  10     8331.48     8711.58    440.64 o 
   2   4  10       14.78       21.44    135.71 o 
   4   4  10      256.58      385.07    251.67 o 
   6   4  10      482.84      438.74    140.34 o 
   8   4  10       29.77       62.16    109.04 o 
  10   4  10     6032.23     5836.35    334.53 o 
  12   4  10     2647.78     2712.78    126.78 o 
  14   4  10       22.88       -4.19    584.18 o 
  16   4  10      697.70      760.27    391.25 o 
  18   4  10      814.49      772.52    450.55 o 
  20   4  10     1268.58      786.04    487.67 o 
 -29   5  10      280.36      281.79     76.77 o 
 -27   5  10      224.06      124.40     59.10 o 
 -25   5  10       85.83       32.82    112.60 o 
 -23   5  10     1672.60     1392.73    402.99 o 
 -21   5  10     1012.43      760.43    252.77 o 
 -19   5  10      608.43      430.69    128.76 o 
 -17   5  10      193.44      122.57     50.15 o 
 -15   5  10      210.97      161.85     87.20 o 
 -13   5  10      521.75      270.50     86.78 o 
 -11   5  10        7.09       -7.12    119.95 o 
  -9   5  10      188.09      147.40     88.12 o 
  -7   5  10      198.03      242.71    233.61 o 
  -5   5  10       36.93       71.68     43.62 o 
  -3   5  10      612.25      486.25    126.09 o 
  -1   5  10      428.20      382.47     89.60 o 
   1   5  10     1191.26      649.35    231.65 o 
   3   5  10       66.42      123.60    257.21 o 
   5   5  10      133.86       82.42    156.88 o 
   7   5  10       50.54      118.17    263.83 o 
   9   5  10      764.30      495.60    159.75 o 
  11   5  10     3633.18     3808.50    626.69 o 
 -47   1  11       54.95       22.96     28.72 o 
 -45   1  11        6.13       35.02     57.07 o 
 -43   1  11       39.82        8.79     25.35 o 
 -41   1  11      337.33      220.09     40.66 o 
 -39   1  11     3009.04     3214.05    149.88 o 
 -37   1  11      162.77      153.68     37.17 o 
 -35   1  11      419.78      417.55     66.60 o 
 -33   1  11      914.97     1042.88     85.19 o 
 -31   1  11        1.92       -6.95     13.09 o 
 -29   1  11      969.50      961.87     48.54 o 
 -27   1  11      234.22      183.79     26.13 o 
 -25   1  11     2836.35     2830.34    112.97 o 
 -23   1  11     1193.49     1157.39     64.12 o 
 -21   1  11     5772.56     5738.62    154.16 o 
 -19   1  11       25.97       22.15     32.25 o 
 -17   1  11       95.47       67.58     19.91 o 
 -15   1  11      860.17      943.72    104.12 o 
 -13   1  11       33.05       40.34     18.40 o 
 -11   1  11     6741.89     6692.73    213.43 o 
  -9   1  11     7271.81     7623.04    281.29 o 
  -7   1  11     1918.66     2060.08    113.85 o 
  -5   1  11     2010.11     2080.13    131.89 o 
  -3   1  11        5.56       16.93     41.44 o 
  -1   1  11      435.76      546.73    111.14 o 
   1   1  11     9520.45     9014.36    411.17 o 
   3   1  11     2914.91     3077.96    212.08 o 
   5   1  11     4577.50     4339.79    215.96 o 
   7   1  11     2441.41     2206.42    173.85 o 
   9   1  11     1159.50      951.42    168.19 o 
  11   1  11      996.35      925.55    156.07 o 
  13   1  11     2315.48     2349.90    213.22 o 
  15   1  11       39.29       -1.07     72.94 o 
  17   1  11        6.53        4.78    302.22 o 
  19   1  11       18.53       79.29     78.02 o 
  21   1  11      221.63      193.75    236.44 o 
  23   1  11      568.93      739.49    444.93 o 
  25   1  11      726.08      314.69    555.45 o 
  27   1  11       42.92      -55.71    340.72 o 
 -44   2  11      301.20      211.35     42.98 o 
 -42   2  11      717.38      555.18    106.35 o 
 -40   2  11     3098.17     3355.14    112.21 o 
 -38   2  11     3033.87     3089.65    139.39 o 
 -36   2  11      134.39       81.78     28.05 o 
 -34   2  11      208.73      192.38     40.52 o 
 -32   2  11     1838.24     1814.06    100.51 o 
 -30   2  11      503.58      490.34     65.18 o 
 -28   2  11    10365.79    10582.78    423.15 o 
 -26   2  11     1155.16     1087.79     52.39 o 
 -24   2  11       31.43       68.34     21.48 o 
 -22   2  11     1035.28     1086.38     66.18 o 
 -20   2  11     1376.22     1398.16     73.08 o 
 -18   2  11       44.51       44.53     48.46 o 
 -16   2  11    14952.74    15018.67    436.27 o 
 -14   2  11       81.04       77.69     26.32 o 
 -12   2  11       40.22       66.50     31.46 o 
 -10   2  11     2016.08     2223.39    154.21 o 
  -8   2  11     4215.95     4428.42    173.72 o 
  -6   2  11     3626.26     3451.89    185.15 o 
  -4   2  11     2387.29     2400.22    146.07 o 
  -2   2  11     6790.95     6809.54    236.21 o 
   0   2  11     6860.23     7165.31    294.87 o 
   2   2  11     3333.85     3429.32    207.65 o 
   4   2  11      684.45      823.27    127.14 o 
   6   2  11        1.62      -62.59    322.31 o 
   8   2  11      835.41      688.32    166.34 o 
  10   2  11       57.21       47.45     41.31 o 
  12   2  11     2728.10     2868.30    104.93 o 
  14   2  11     2920.45     3131.99    206.98 o 
  16   2  11     1043.51      710.27    166.83 o 
  18   2  11       91.81       45.69    255.58 o 
  20   2  11      195.82      370.69    791.89 o 
  22   2  11       67.40      169.38    373.53 o 
  24   2  11     1677.42     2028.15    619.22 o 
  26   2  11     1979.22     1910.29    345.58 o 
 -41   3  11     1022.53      640.25    110.65 o 
 -39   3  11     4047.94     4139.16    161.86 o 
 -37   3  11      463.15      307.29     66.64 o 
 -35   3  11       20.34       80.10     65.06 o 
 -33   3  11     1118.37     1172.27    181.18 o 
 -31   3  11        7.53      -10.20     45.16 o 
 -29   3  11     1312.39     1289.43    273.59 o 
 -27   3  11     3018.93     3221.16    159.02 o 
 -25   3  11      343.84      216.82    113.54 o 
 -23   3  11     4501.28     4210.85    293.75 o 
 -21   3  11     2869.77     2576.98    169.04 o 
 -19   3  11      154.98      173.80     89.61 o 
 -17   3  11     1619.10     1319.36    146.34 o 
 -15   3  11     4317.04     4261.75    245.99 o 
 -13   3  11     3009.83     2876.76    198.92 o 
 -11   3  11      457.63      339.53     69.72 o 
  -9   3  11    15638.47    15966.41   1302.17 o 
  -7   3  11        5.61       39.78    245.49 o 
  -5   3  11      276.85      252.26     70.89 o 
  -3   3  11      914.01      892.78    149.12 o 
  -1   3  11     6509.85     6497.49    424.20 o 
   1   3  11     9452.53     9701.45    493.30 o 
   3   3  11     2761.99     2878.39    222.61 o 
   5   3  11      222.23      157.42     92.33 o 
   7   3  11       89.11       95.09     47.77 o 
   9   3  11       21.21      -26.39    149.93 o 
  11   3  11     2749.04     2610.51    170.36 o 
  13   3  11     2100.05     2365.34    401.98 o 
  15   3  11     4372.19     4173.97    201.03 o 
  17   3  11       63.33      111.84     82.12 o 
  19   3  11      142.34       72.11     78.06 o 
  21   3  11        1.65       22.82     36.70 o 
 -36   4  11     1316.33      947.77    458.71 o 
 -34   4  11     1100.42      886.37    228.50 o 
 -32   4  11      131.57       68.27     46.67 o 
 -30   4  11      501.16      343.46    138.01 o 
 -28   4  11     1150.10      840.01    249.61 o 
 -26   4  11      964.23      761.31    202.53 o 
 -24   4  11     9894.01    10327.87    634.44 o 
 -22   4  11     1113.49     1090.48    247.02 o 
 -20   4  11        9.02       65.30     62.81 o 
 -18   4  11      144.60      157.72     65.42 o 
 -16   4  11      786.53      706.25    127.37 o 
 -14   4  11     2436.92     2197.59    229.30 o 
 -12   4  11     6307.64     6068.52    408.37 o 
 -10   4  11     2836.51     2827.54    231.11 o 
  -8   4  11      194.13      226.92    132.56 o 
  -6   4  11      294.89      339.99    107.09 o 
  -4   4  11      194.84      176.81     85.18 o 
  -2   4  11     2597.12     2713.06    160.02 o 
   0   4  11     4170.36     4004.25    226.65 o 
   2   4  11     5257.39     5748.89    309.93 o 
   4   4  11     1287.23     1158.57    227.52 o 
   6   4  11      754.35      627.63    145.50 o 
   8   4  11      969.80      974.41    293.90 o 
  10   4  11      504.96      271.88    199.14 o 
  12   4  11     3478.32     3297.19    360.49 o 
  14   4  11     1123.27      755.23    288.28 o 
  16   4  11     2757.42     3770.55    593.26 o 
 -25   5  11     5090.69     5611.01    807.14 o 
 -23   5  11     1677.75     1222.80    363.00 o 
 -21   5  11      912.31      558.46    189.72 o 
 -19   5  11      477.13      363.60    140.86 o 
 -17   5  11       35.12       45.18     42.48 o 
 -15   5  11     3618.33     3516.65    482.59 o 
 -13   5  11     5678.47     5586.84    438.97 o 
 -11   5  11     2581.03     2829.64    238.80 o 
  -9   5  11      125.55      135.90    138.37 o 
  -7   5  11     1121.06     1257.63    287.93 o 
  -5   5  11       17.89       61.92    294.37 o 
  -3   5  11     2940.71     3024.15    263.22 o 
  -1   5  11     5601.17     5381.60    258.08 o 
   1   5  11      578.69      492.51    143.69 o 
   3   5  11     2029.70     2154.50    216.09 o 
   5   5  11     1723.96     1845.52    248.34 o 
   7   5  11       69.30      147.10    155.32 o 
 -46   0  12      166.07      259.09    125.38 o 
 -44   0  12     1427.46     1248.76    449.32 o 
 -42   0  12     1034.53      822.54    369.99 o 
 -40   0  12     1732.40     1906.22    141.92 o 
 -38   0  12      640.90      646.71    120.68 o 
 -36   0  12     9450.01    10152.33    481.82 o 
 -34   0  12     1079.42     1062.57    117.16 o 
 -32   0  12    10543.04    11625.52    546.04 o 
 -30   0  12      243.68      257.14     87.49 o 
 -28   0  12     5785.93     6042.15    292.90 o 
 -26   0  12      460.82      519.09     57.47 o 
 -24   0  12     9287.81     9431.08    385.98 o 
 -22   0  12    21989.54    22480.33    880.52 o 
 -20   0  12     5987.62     5892.84    247.33 o 
 -18   0  12     3938.48     3849.19    303.21 o 
 -16   0  12      985.55      994.18    118.53 o 
 -14   0  12      107.20      155.75     57.44 o 
 -12   0  12    21470.69    21193.22   1065.07 o 
 -10   0  12    23196.64    23600.13   1056.00 o 
  -8   0  12     2712.67     2589.04    125.07 o 
  -6   0  12      573.72      445.21    129.94 o 
  -4   0  12     5880.01     5765.67    242.10 o 
  -2   0  12     2933.01     2920.26    188.51 o 
   0   0  12     7494.39     7516.41    445.78 o 
   2   0  12    12054.22    13153.61    753.54 o 
   4   0  12     2984.93     2992.12    274.03 o 
   6   0  12    11062.25    11883.75   1010.47 o 
   8   0  12     2916.71     2856.57    186.69 o 
  10   0  12      476.73      632.16    162.66 o 
  12   0  12    12464.57    13507.58   5053.87 o 
  14   0  12     1783.88     1775.25    474.12 o 
  16   0  12     3817.48     3822.98    349.20 o 
  18   0  12    10043.93     9522.71    820.23 o 
  20   0  12     7860.76     8206.33    880.31 o 
  22   0  12      237.27       60.07    498.15 o 
  24   0  12     4850.89     5124.26    737.52 o 
 -45   1  12     3344.66     3572.86    510.47 o 
 -43   1  12       93.98       54.31     34.07 o 
 -41   1  12      407.07      409.10     98.05 o 
 -39   1  12     3050.22     3259.28    134.24 o 
 -37   1  12     1695.21     1825.93    114.21 o 
 -35   1  12     3538.87     3664.29    138.57 o 
 -33   1  12    14188.95    15113.75    409.72 o 
 -31   1  12     1690.77     1768.91     29.72 o 
 -29   1  12      587.71      597.15     94.72 o 
 -27   1  12     9674.48     9873.42    373.77 o 
 -25   1  12      871.76      930.89     58.59 o 
 -23   1  12     9716.05     9821.83    252.12 o 
 -21   1  12    14406.50    14534.08    368.35 o 
 -19   1  12     1543.83     1481.25     75.50 o 
 -17   1  12      791.38      825.23     60.70 o 
 -15   1  12      257.00      234.41     62.83 o 
 -13   1  12     3405.06     3543.51    179.29 o 
 -11   1  12    33152.18    31538.03   2072.43 o 
  -9   1  12    14882.56    16541.67    552.47 o 
  -7   1  12     3453.71     3648.01    207.74 o 
  -5   1  12     3121.73     2782.40    199.33 o 
  -3   1  12       14.47       18.49     38.41 o 
  -1   1  12     2223.43     2339.05    153.40 o 
   1   1  12     9482.58     9963.11    409.30 o 
   3   1  12    18289.36    18701.49    757.25 o 
   5   1  12     5680.88     5258.56    315.82 o 
   7   1  12     6147.06     6119.55    375.82 o 
   9   1  12      347.45      425.78    179.33 o 
  11   1  12     3395.43     3122.34    372.69 o 
  13   1  12     6035.19     6133.00    338.28 o 
  15   1  12     3175.02     3087.27    436.07 o 
  17   1  12     2527.92     2210.96    304.49 o 
  19   1  12     7071.76     7249.74   1261.23 o 
  21   1  12      793.70      835.32    512.40 o 
  23   1  12       46.35       25.01    390.32 o 
  25   1  12     1044.16     1558.73    464.28 o 
 -42   2  12        0.94       10.99     48.79 o 
 -40   2  12     1672.84     1491.05    102.07 o 
 -38   2  12     1885.75     1862.61     93.99 o 
 -36   2  12     3047.87     3086.61    146.07 o 
 -34   2  12     3958.92     4164.82    161.59 o 
 -32   2  12     1066.11      920.90    105.24 o 
 -30   2  12      155.20      198.05     45.63 o 
 -28   2  12     1353.04     1345.59     81.35 o 
 -26   2  12     2850.13     2872.50    160.09 o 
 -24   2  12     6972.45     7478.46    308.35 o 
 -22   2  12     3642.91     4150.64    209.49 o 
 -20   2  12     8499.27     8742.62    367.89 o 
 -18   2  12     1754.35     1857.37     71.29 o 
 -16   2  12     1327.33     1282.23    103.24 o 
 -14   2  12     5256.30     5203.92    187.53 o 
 -12   2  12    13208.67    13784.65    455.90 o 
 -10   2  12     2239.62     2301.31    145.30 o 
  -8   2  12     4847.61     4769.85    173.14 o 
  -6   2  12     2637.54     2683.81    148.18 o 
  -4   2  12      327.05      349.40     64.71 o 
  -2   2  12      341.47      257.59     56.91 o 
   0   2  12     7583.36     7763.10    464.17 o 
   2   2  12     6069.89     6044.26    328.81 o 
   4   2  12    13540.22    13740.96    673.61 o 
   6   2  12      363.92      480.56    116.63 o 
   8   2  12      429.03      515.59    249.89 o 
  10   2  12      138.46       41.45    224.30 o 
  12   2  12     1111.73     1390.76    157.67 o 
  14   2  12     1999.31     2088.31    154.14 o 
  16   2  12     3436.71     3544.74    162.90 o 
  18   2  12     4234.42     4213.17    339.63 o 
  20   2  12     1073.35      717.52    273.64 o 
  22   2  12       64.46       74.58    198.17 o 
 -39   3  12      193.95      176.47     36.56 o 
 -37   3  12     2805.42     2732.77    253.07 o 
 -35   3  12     5106.57     5244.06    383.44 o 
 -33   3  12       44.45       83.12     30.17 o 
 -31   3  12      173.65      177.69     90.91 o 
 -29   3  12      416.67      250.52    134.46 o 
 -27   3  12      291.29      300.00     85.77 o 
 -25   3  12     9695.69    10297.94    404.15 o 
 -23   3  12     1257.31     1134.83    238.04 o 
 -21   3  12      779.69      795.80    166.55 o 
 -19   3  12     1531.46     1396.67    183.33 o 
 -17   3  12     5776.39     5409.47    331.20 o 
 -15   3  12     1723.36     1744.60     98.65 o 
 -13   3  12     7179.33     7057.86    354.19 o 
 -11   3  12      342.57      370.65    180.76 o 
  -9   3  12     8436.24     8527.83    433.76 o 
  -7   3  12     3977.10     3978.81    233.14 o 
  -5   3  12      424.69      459.43    100.06 o 
  -3   3  12      197.16      143.84    200.09 o 
  -1   3  12       37.67       22.62    128.66 o 
   1   3  12     1627.55     1644.08    181.81 o 
   3   3  12     5107.10     5584.81    380.20 o 
   5   3  12     9625.87    10364.01    521.82 o 
   7   3  12     2992.91     3032.29    192.88 o 
   9   3  12      357.69      193.18     93.38 o 
  11   3  12      223.77      223.66     68.89 o 
  13   3  12     1322.06     1041.00    260.61 o 
  15   3  12     1673.79     1439.50    271.65 o 
  17   3  12     2477.14     2610.84    173.54 o 
  19   3  12     2587.66     2379.52    505.85 o 
 -32   4  12        6.68       54.70     40.30 o 
 -30   4  12       34.95       57.06     84.33 o 
 -28   4  12       32.94      -52.27     66.09 o 
 -26   4  12     3400.84     3062.99    314.59 o 
 -24   4  12     1901.07     1796.29    211.49 o 
 -22   4  12       35.42      -73.19     73.19 o 
 -20   4  12       36.31      -31.09     65.96 o 
 -18   4  12     4855.96     4933.70    288.21 o 
 -16   4  12      957.01      953.74    233.48 o 
 -14   4  12     2363.68     2413.00    317.84 o 
 -12   4  12       78.45       79.99     48.76 o 
 -10   4  12      954.09      669.75    120.26 o 
  -8   4  12     3961.66     4016.67    239.25 o 
  -6   4  12     1190.80      918.31    193.86 o 
  -4   4  12      499.51      476.48    154.10 o 
  -2   4  12      918.67      939.47    168.72 o 
   0   4  12       20.31       88.66    140.38 o 
   2   4  12     2098.58     2202.23    222.99 o 
   4   4  12     2545.94     2785.19    266.04 o 
   6   4  12     1811.04     1749.05    341.17 o 
   8   4  12      546.93      497.67    146.46 o 
  10   4  12      373.96      249.36     93.62 o 
  12   4  12      131.91      252.25    416.89 o 
 -21   5  12      279.14      204.88     61.03 o 
 -19   5  12     2773.78     2438.22    374.49 o 
 -17   5  12        4.75      103.89    115.76 o 
 -15   5  12      382.15      325.14     84.29 o 
 -13   5  12      469.43      659.74    208.26 o 
 -11   5  12      647.09      494.83    151.21 o 
  -9   5  12      573.75      370.02    129.74 o 
  -7   5  12      390.88      281.14     72.58 o 
  -5   5  12       35.82      -52.96     78.79 o 
  -3   5  12      170.61      127.16     93.61 o 
  -1   5  12      142.30       54.42    186.93 o 
 -43   1  13      347.68      257.47     58.59 o 
 -41   1  13      194.72      146.98     50.36 o 
 -39   1  13       26.59       26.27     16.36 o 
 -37   1  13      327.71      284.21     33.02 o 
 -35   1  13     3307.17     3229.16    141.82 o 
 -33   1  13      796.80      770.93     94.22 o 
 -31   1  13      284.55      191.67     40.90 o 
 -29   1  13       65.03      104.60     20.29 o 
 -27   1  13     3352.27     3141.28    123.40 o 
 -25   1  13     1473.86     1427.10     88.29 o 
 -23   1  13     2386.07     2347.90     98.89 o 
 -21   1  13     1008.51      977.47     45.50 o 
 -19   1  13     1081.08     1092.32     42.17 o 
 -17   1  13      865.03      814.06     44.07 o 
 -15   1  13        3.15      -27.74     27.74 o 
 -13   1  13      408.58      443.72     51.86 o 
 -11   1  13       16.95        0.62     29.79 o 
  -9   1  13       30.69        5.76     67.00 o 
  -7   1  13      146.56       83.12    105.21 o 
  -5   1  13     8398.67     8530.98    508.47 o 
  -3   1  13       31.31       61.45     62.08 o 
  -1   1  13      538.79      631.06    108.73 o 
   1   1  13      480.46      468.90    206.13 o 
   3   1  13      693.86      559.76    248.55 o 
   5   1  13      375.83      267.40     76.94 o 
   7   1  13     1725.02     1437.87    282.80 o 
   9   1  13      207.26      157.09     63.71 o 
  11   1  13      153.01      152.87     65.16 o 
  13   1  13        0.38       38.10    428.60 o 
  15   1  13      545.98      685.25    507.00 o 
  17   1  13      986.55      528.14    362.98 o 
  19   1  13      788.28      364.12    473.50 o 
  21   1  13       81.23       44.80    215.03 o 
 -40   2  13      521.88      405.48    104.23 o 
 -38   2  13      685.31      596.38    128.19 o 
 -36   2  13       79.03       20.61     27.72 o 
 -34   2  13     3797.82     3989.57    114.60 o 
 -32   2  13      516.02      426.94     70.30 o 
 -30   2  13       12.50       25.97     37.86 o 
 -28   2  13     1725.17     1818.29    122.51 o 
 -26   2  13     1281.33     1147.15    104.93 o 
 -24   2  13     2847.45     2716.85     67.72 o 
 -22   2  13     4896.58     5075.01    212.16 o 
 -20   2  13      229.65      221.94     47.03 o 
 -18   2  13      897.09      882.15     74.36 o 
 -16   2  13     3307.21     3577.43    199.88 o 
 -14   2  13      248.99      265.21    100.09 o 
 -12   2  13     2671.83     2824.89    168.45 o 
 -10   2  13     1957.06     1996.18    132.74 o 
  -8   2  13     2584.79     2331.57    134.75 o 
  -6   2  13      601.96      606.17    163.36 o 
  -4   2  13     4720.37     4994.84    245.06 o 
  -2   2  13       31.97       44.12     46.56 o 
   0   2  13     4169.37     4021.94    241.78 o 
   2   2  13       19.24       -5.58     55.54 o 
   4   2  13     1599.52     1410.71    216.37 o 
   6   2  13     1896.91     1923.98    168.48 o 
   8   2  13     1777.73     2218.12    337.50 o 
  10   2  13       60.92      115.45    652.77 o 
  12   2  13        0.65       66.62    229.73 o 
  14   2  13       83.51       23.01     61.95 o 
  16   2  13      483.86      445.53    196.87 o 
  18   2  13     1946.12     2125.97    372.57 o 
 -37   3  13       12.15       77.53     30.82 o 
 -35   3  13     4210.27     4095.85    140.37 o 
 -33   3  13     2701.94     2400.56    225.70 o 
 -31   3  13       41.21       17.21     40.36 o 
 -29   3  13      545.40      398.86    143.01 o 
 -27   3  13        3.11       74.98     42.14 o 
 -25   3  13      282.69      207.12    103.49 o 
 -23   3  13     3425.37     3459.73    421.07 o 
 -21   3  13      255.42       75.49     66.23 o 
 -19   3  13     1675.56     1416.43    166.99 o 
 -17   3  13     1734.52     1436.26    230.08 o 
 -15   3  13      718.03      554.06    211.59 o 
 -13   3  13        5.55       52.25    104.48 o 
 -11   3  13     4389.79     4474.61    363.37 o 
  -9   3  13      642.27      514.08     93.95 o 
  -7   3  13     1172.22      947.36    168.01 o 
  -5   3  13     3186.18     3372.08    271.43 o 
  -3   3  13     2303.88     2395.44    557.64 o 
  -1   3  13        2.63       -4.39    311.67 o 
   1   3  13     1312.47     1317.12    319.89 o 
   3   3  13      129.95       90.99     92.48 o 
   5   3  13     3808.60     3436.69    510.86 o 
   7   3  13     5668.13     5846.11    673.11 o 
   9   3  13      224.97      194.46     94.78 o 
  11   3  13       16.17      -53.03    188.51 o 
  13   3  13       23.59       74.68    124.83 o 
  15   3  13      520.12      288.20    169.51 o 
 -30   4  13      354.69      257.66     75.40 o 
 -28   4  13     1359.88     1032.77    254.67 o 
 -26   4  13      926.08      535.00    183.73 o 
 -24   4  13     2375.22     2618.98    182.07 o 
 -22   4  13      370.13      347.90    107.69 o 
 -20   4  13     7331.94     7420.36    686.09 o 
 -18   4  13     1403.38     1069.13    223.95 o 
 -16   4  13      249.02      296.31     83.99 o 
 -14   4  13      102.72      113.98     61.94 o 
 -12   4  13     1406.20     1380.36    374.26 o 
 -10   4  13     3257.63     3316.11    177.44 o 
  -8   4  13     3243.14     3511.94    385.63 o 
  -6   4  13     2452.48     2607.40    159.22 o 
  -4   4  13     1138.61      948.34    268.99 o 
  -2   4  13      414.38      321.25    295.81 o 
   0   4  13       50.62       55.68     99.21 o 
   2   4  13      403.58      342.61    114.77 o 
   4   4  13      664.61      448.05    174.35 o 
   6   4  13     3665.66     4081.97    595.73 o 
   8   4  13     2894.70     2781.45    352.92 o 
 -42   0  14     1371.74     1199.66    158.81 o 
 -40   0  14     5099.67     5309.24    228.00 o 
 -38   0  14     1641.36     1613.01    150.45 o 
 -36   0  14     6724.05     6965.79    247.67 o 
 -34   0  14     2004.79     2018.40    155.05 o 
 -32   0  14     3463.24     3403.25    166.93 o 
 -30   0  14     1040.57     1038.52    105.73 o 
 -28   0  14    14833.20    15232.69    575.73 o 
 -26   0  14      555.52      478.87     76.54 o 
 -24   0  14      153.37       95.07     60.59 o 
 -22   0  14      883.83      715.99    101.16 o 
 -20   0  14     6745.84     6396.11    362.15 o 
 -18   0  14    21118.47    20830.77   1556.59 o 
 -16   0  14    29652.30    29368.23   4572.97 o 
 -14   0  14     1012.43      829.93     79.54 o 
 -12   0  14      272.91      264.98    113.66 o 
 -10   0  14      427.28      187.61    133.24 o 
  -8   0  14     5486.75     5000.88    410.81 o 
  -6   0  14    15739.03    17026.80   1353.65 o 
  -4   0  14    17171.02    19405.09   1543.42 o 
  -2   0  14     2767.95     2884.60    168.98 o 
   0   0  14      468.02      381.24    111.83 o 
   2   0  14      357.79      287.27    160.35 o 
   4   0  14     2329.79     2368.59    288.81 o 
   6   0  14    15517.62    16920.83  10012.70 o 
   8   0  14     2239.65     2523.08    235.67 o 
  10   0  14     1553.93     1411.72    462.57 o 
  12   0  14     2688.15     2503.83    184.07 o 
  14   0  14      572.16      649.41    254.77 o 
  16   0  14      246.44      133.39     78.10 o 
 -41   1  14     2645.45     2804.72    328.16 o 
 -39   1  14      430.41      391.65    102.53 o 
 -37   1  14      186.15      164.39     23.69 o 
 -35   1  14     4531.46     4630.84    135.69 o 
 -33   1  14     2629.66     2647.15    108.32 o 
 -31   1  14     1788.93     1885.89    109.30 o 
 -29   1  14     5452.41     5661.50    193.52 o 
 -27   1  14     2585.54     2704.02     91.69 o 
 -25   1  14        3.00        2.05     24.37 o 
 -23   1  14     5316.32     5341.75    204.09 o 
 -21   1  14     1800.17     1813.74     34.97 o 
 -19   1  14     5866.80     6079.85    225.14 o 
 -17   1  14     6511.34     6774.67    243.89 o 
 -15   1  14     2050.16     2270.89    130.60 o 
 -13   1  14       94.23       79.33     55.99 o 
 -11   1  14       58.50       27.62     48.02 o 
  -9   1  14       51.16      107.64     62.45 o 
  -7   1  14     8791.42     8658.12    491.41 o 
  -5   1  14     9333.68    10167.10    592.46 o 
  -3   1  14     5126.46     5252.50    311.62 o 
  -1   1  14     1572.07     1106.66    269.00 o 
   1   1  14      237.56      166.09     68.52 o 
   3   1  14      399.11      477.10     78.42 o 
   5   1  14     2819.14     3403.82    250.21 o 
   7   1  14     6651.97     7328.47    445.55 o 
   9   1  14     4298.14     4276.58    295.13 o 
  11   1  14     3354.13     3233.34    245.99 o 
  13   1  14     2285.68     1771.54    688.69 o 
  15   1  14      114.23       31.12    208.56 o 
  17   1  14     4234.77     4439.17    693.03 o 
 -38   2  14      134.17      150.90     35.30 o 
 -36   2  14       34.23       65.66     23.59 o 
 -34   2  14     2624.34     2713.22    155.94 o 
 -32   2  14     3807.81     3498.78    124.03 o 
 -30   2  14     3465.29     3553.83    120.77 o 
 -28   2  14      981.87      779.91     99.40 o 
 -26   2  14     2590.86     2607.02    120.00 o 
 -24   2  14      284.34      218.27     55.08 o 
 -22   2  14     1088.30     1035.60     87.33 o 
 -20   2  14     4645.07     4792.10    164.88 o 
 -18   2  14     5916.20     6193.34    313.67 o 
 -16   2  14     4050.23     4291.79    196.44 o 
 -14   2  14     4411.76     4202.78    142.33 o 
 -12   2  14      154.10      142.91     46.55 o 
 -10   2  14     1407.97     1385.23    200.99 o 
  -8   2  14     2699.49     2848.05    156.32 o 
  -6   2  14     6414.67     6823.74    267.39 o 
  -4   2  14     5819.52     6016.07    203.75 o 
  -2   2  14     4817.99     4982.40    261.26 o 
   0   2  14      775.19      582.81    151.77 o 
   2   2  14       39.52       15.53     45.44 o 
   4   2  14     3908.90     4022.25    390.86 o 
   6   2  14     1279.98     1454.83    307.91 o 
   8   2  14     5531.33     5757.38    245.99 o 
  10   2  14     2445.16     2361.98    298.73 o 
  12   2  14     2034.62     1901.25    203.61 o 
  14   2  14     1320.59     1251.03    276.97 o 
 -35   3  14       32.13       -8.13     31.38 o 
 -33   3  14      949.79      687.17    194.55 o 
 -31   3  14     5396.11     5013.46    352.70 o 
 -29   3  14      602.01      410.50    137.39 o 
 -27   3  14      183.30      130.93     56.15 o 
 -25   3  14      442.16      282.43     96.70 o 
 -23   3  14       80.76      115.30     82.00 o 
 -21   3  14     4769.20     4814.01    305.05 o 
 -19   3  14     2543.91     2438.24    375.98 o 
 -17   3  14     2553.40     2371.60    207.33 o 
 -15   3  14      238.79      187.54    100.46 o 
 -13   3  14     1024.11      968.57    208.34 o 
 -11   3  14      214.53      231.17     83.75 o 
  -9   3  14     4088.21     4121.95    577.08 o 
  -7   3  14     1518.60     1408.01    243.77 o 
  -5   3  14     5662.27     5529.55    314.45 o 
  -3   3  14     2088.10     2078.42    147.72 o 
  -1   3  14      584.51      692.40    202.63 o 
   1   3  14     1067.94     1098.43    274.04 o 
   3   3  14      299.80      441.10    261.03 o 
   5   3  14      571.15      529.35    447.17 o 
   7   3  14      801.28      607.63    202.49 o 
   9   3  14     2160.59     1978.18    275.87 o 
  11   3  14     2758.96     2490.51    439.26 o 
 -26   4  14      100.20       65.74     40.18 o 
 -24   4  14      869.58      533.43    180.70 o 
 -22   4  14      529.19      402.08    111.71 o 
 -20   4  14     4963.91     4826.87    220.70 o 
 -18   4  14     1034.21      614.70    332.87 o 
 -16   4  14       24.43       51.90     56.45 o 
 -14   4  14      962.02      722.83    178.11 o 
 -12   4  14        2.41      125.99    250.81 o 
 -10   4  14       96.45      151.53    324.30 o 
  -8   4  14     1537.60     1389.55    306.49 o 
  -6   4  14      138.98       63.64    263.15 o 
  -4   4  14     1716.20     1013.36    269.71 o 
  -2   4  14     4340.75     4703.73    573.95 o 
   0   4  14      285.97       95.55     53.82 o 
   2   4  14      825.23      642.73    147.90 o 
 -39   1  15     1041.51      818.81    109.05 o 
 -37   1  15      470.83      299.82     67.28 o 
 -35   1  15      389.75      301.39     66.02 o 
 -33   1  15        5.93       20.25     17.88 o 
 -31   1  15      665.17      517.65     76.41 o 
 -29   1  15      982.88      881.14     96.68 o 
 -27   1  15      178.58      137.69     42.53 o 
 -25   1  15     2037.97     2218.64    112.18 o 
 -23   1  15     2297.11     2154.21    155.93 o 
 -21   1  15     1389.48     1426.38    124.57 o 
 -19   1  15     2380.28     2109.09    127.05 o 
 -17   1  15      872.48      931.42     93.42 o 
 -15   1  15      529.35      409.39     67.18 o 
 -13   1  15        9.32       38.14     38.08 o 
 -11   1  15      381.46      305.80     90.09 o 
  -9   1  15        8.91      -41.75     41.75 o 
  -7   1  15       20.89       25.38     49.83 o 
  -5   1  15     2079.32     1887.58    255.87 o 
  -3   1  15      954.10      835.61    182.62 o 
  -1   1  15     1861.41     1334.19    277.83 o 
   1   1  15      909.98      750.57    167.54 o 
   3   1  15       15.74       71.21     65.65 o 
   5   1  15      187.72      122.60     31.90 o 
   7   1  15      567.73      417.68    158.74 o 
   9   1  15       10.62      105.81     59.38 o 
  11   1  15      182.90      -66.98    403.49 o 
  13   1  15     3083.84     2778.95    487.76 o 
 -36   2  15      239.91      164.96     32.60 o 
 -34   2  15      138.40       73.17     23.58 o 
 -32   2  15      275.64      216.15     58.49 o 
 -30   2  15     2958.90     3022.26    196.51 o 
 -28   2  15     1050.57      907.55    150.94 o 
 -26   2  15       39.55       74.42     24.63 o 
 -24   2  15       71.42       66.13     32.77 o 
 -22   2  15      272.50      251.35    101.83 o 
 -20   2  15        5.02       -1.55     46.14 o 
 -18   2  15     2681.52     3054.01    212.80 o 
 -16   2  15      648.89      573.38     98.88 o 
 -14   2  15      618.98      551.97     99.07 o 
 -12   2  15      900.34      816.75    131.30 o 
 -10   2  15      843.24      959.13    159.48 o 
  -8   2  15      864.87      725.53    146.93 o 
  -6   2  15     1310.69     1461.49    187.25 o 
  -4   2  15      578.54      325.08     97.80 o 
  -2   2  15      261.10      188.82     95.97 o 
   0   2  15     1223.51      905.22    256.63 o 
   2   2  15      872.91      755.84    246.27 o 
   4   2  15      148.45      130.32     39.37 o 
   6   2  15     1062.60      522.95    214.53 o 
   8   2  15       27.39      -75.92    247.93 o 
  10   2  15      392.72      290.76    301.40 o 
 -31   3  15     1585.40     1376.15    282.35 o 
 -29   3  15     3928.86     3855.71    576.74 o 
 -27   3  15     1113.92      782.02    244.84 o 
 -25   3  15      476.10      443.90    123.18 o 
 -23   3  15       62.58      113.03    131.36 o 
 -21   3  15      311.89      212.87    135.32 o 
 -19   3  15     1080.94      833.15    201.24 o 
 -17   3  15     3976.11     3992.00    488.27 o 
 -15   3  15      415.01      233.81    117.71 o 
 -13   3  15      717.54      525.66    146.94 o 
 -11   3  15      672.53      596.60    173.39 o 
  -9   3  15      118.78      135.72    157.20 o 
  -7   3  15     2705.00     2691.01    348.57 o 
  -5   3  15      454.38      531.33    157.65 o 
  -3   3  15     1137.80      741.46    234.22 o 
  -1   3  15      753.18      709.13    182.43 o 
   1   3  15     3096.07     3116.13    244.96 o 
   3   3  15       60.20       53.08    127.64 o 
   5   3  15     1504.87     1636.89    221.77 o 
 -14   4  15     1366.07     1137.27    370.61 o 
 -12   4  15     1149.37     1072.16    294.46 o 
 -36   0  16      380.78      290.36     82.81 o 
 -34   0  16     5975.64     6088.10    226.77 o 
 -32   0  16     1411.36     1197.47    232.23 o 
 -30   0  16     7916.37     8139.01    588.91 o 
 -28   0  16     2819.37     2747.24    158.21 o 
 -26   0  16      606.51      444.53     74.00 o 
 -24   0  16     2020.62     2091.87    119.22 o 
 -22   0  16      896.65      722.16    192.16 o 
 -20   0  16        2.03       28.80     40.51 o 
 -18   0  16       54.41        6.16     62.08 o 
 -16   0  16     1436.95     1131.23    311.92 o 
 -14   0  16     1676.88     1991.36    283.73 o 
 -12   0  16    17613.33    17861.52  10568.76 o 
 -10   0  16     2570.76     3024.77    279.57 o 
  -8   0  16       75.07       52.99     68.08 o 
  -6   0  16      286.10      324.09    203.79 o 
  -4   0  16      172.28      185.61    129.85 o 
  -2   0  16     1887.11     1684.83    599.81 o 
   0   0  16     7702.50     8227.44    528.03 o 
   2   0  16     9008.56     9376.69   4271.22 o 
   4   0  16       47.92       43.59     65.00 o 
   6   0  16      615.98      560.69    267.10 o 
   8   0  16      103.19       -7.39     59.92 o 
 -35   1  16     1758.80     1812.59    175.62 o 
 -33   1  16      852.74      571.02    116.54 o 
 -31   1  16      517.64      437.81     80.24 o 
 -29   1  16     3569.76     3588.15    213.81 o 
 -27   1  16     4462.78     4475.38    283.49 o 
 -25   1  16     6692.25     6486.96    202.00 o 
 -23   1  16     4381.40     4541.33    150.07 o 
 -21   1  16      587.56      461.15     72.34 o 
 -19   1  16     1559.49     1251.57    223.76 o 
 -17   1  16     1486.49     1148.95    223.40 o 
 -15   1  16     3103.30     2993.85    197.21 o 
 -13   1  16     8874.56     9282.28    467.97 o 
 -11   1  16     6873.58     7149.98    359.16 o 
  -9   1  16     1432.22     1349.91    208.63 o 
  -7   1  16      118.28       84.78     50.70 o 
  -5   1  16     1730.82     1622.04    407.38 o 
  -3   1  16     2233.38     2205.91    258.93 o 
  -1   1  16     5387.78     5965.40    487.83 o 
   1   1  16     5250.48     5330.42    478.00 o 
   3   1  16      755.46      593.00    169.76 o 
   5   1  16      769.60      478.06    167.57 o 
   7   1  16       50.51       76.14     35.87 o 
 -32   2  16        1.94       27.18     21.24 o 
 -30   2  16      237.24      152.32     42.63 o 
 -28   2  16     3753.06     3539.53    131.98 o 
 -26   2  16     2007.04     1995.18     85.76 o 
 -24   2  16     1777.78     1755.70    139.64 o 
 -22   2  16     1318.70     1348.12    189.15 o 
 -20   2  16        0.51       61.11     51.42 o 
 -18   2  16      578.55      469.14     96.73 o 
 -16   2  16      778.72      746.70    167.31 o 
 -14   2  16     6579.80     6521.23    259.71 o 
 -12   2  16     2549.37     2483.28    106.91 o 
 -10   2  16     2793.69     2665.24    139.49 o 
  -8   2  16       46.67       45.42     41.24 o 
  -6   2  16      211.13      140.53     49.14 o 
  -4   2  16      828.02      601.21    199.91 o 
  -2   2  16     3022.16     3262.00    275.56 o 
   0   2  16     2395.23     2445.21    156.91 o 
   2   2  16     2178.96     1994.63    392.10 o 
   4   2  16     2655.92     2557.83    330.26 o 
 -23   3  16      299.84      261.03     73.52 o 
 -21   3  16      102.98       61.57     45.18 o 
 -19   3  16        2.66       42.86    453.91 o 
 -17   3  16     1141.94      756.67    195.32 o 
 -15   3  16     1526.43     1356.78    275.00 o 
 -13   3  16     1770.50     1564.50    378.09 o 
 -11   3  16     1375.59      993.71    216.00 o 
  -9   3  16      514.30      333.84    135.38 o 
  -7   3  16      258.94      251.80    107.59 o 
  -5   3  16       60.24      134.35     65.32 o 
  -3   3  16     2115.82     2461.21    825.90 o 
 -31   1  17      201.05      163.70     47.43 o 
 -29   1  17        5.51       39.95     32.06 o 
 -27   1  17      180.51      126.69     40.54 o 
 -25   1  17      633.12      479.24    100.29 o 
 -23   1  17     1448.29     1427.07    187.62 o 
 -21   1  17      129.41      119.32     43.05 o 
 -19   1  17       53.64      100.25     37.97 o 
 -17   1  17      151.02      135.00     38.88 o 
 -15   1  17       20.01        1.57     44.74 o 
 -13   1  17      909.44      714.41    195.80 o 
 -11   1  17     1436.06     1147.64    211.47 o 
  -9   1  17      127.17       93.92     46.37 o 
  -7   1  17       20.60       -4.44     39.31 o 
  -5   1  17      458.48      375.65    124.68 o 
  -3   1  17        1.39      -36.61     55.78 o 
  -1   1  17     1778.68     1413.92    291.10 o 
   1   1  17       32.15       83.00     50.04 o 
 -26   2  17      724.44      613.88    109.66 o 
 -24   2  17     1325.72     1084.33    138.85 o 
 -22   2  17      459.38      373.91     64.25 o 
 -20   2  17        6.64       26.22     33.05 o 
 -18   2  17        3.20       74.34     39.01 o 
 -16   2  17       28.06       99.46     38.64 o 
 -14   2  17       49.90      -90.26     90.26 o 
 -12   2  17     1006.24      714.13    187.14 o 
 -10   2  17     1103.45      785.72    173.31 o 
  -8   2  17       38.70       98.33     59.92 o 
  -6   2  17     3808.62     3776.93    457.03 o 
  -4   2  17       39.59      -65.39     65.39 o 
 -24   0  18     7284.07     7355.97   1051.13 o 
 -22   0  18     2882.16     2837.78    411.81 o 
 -20   0  18      743.81      568.79    142.07 o 
 -18   0  18     7979.60     8300.27   1177.79 o 
 -16   0  18       47.97       48.98     53.45 o 
 -14   0  18      856.06      794.36    249.23 o 
 -12   0  18     2985.99     2684.97    551.13 o 
 -10   0  18     1315.63      880.46    341.19 o 
  -8   0  18     3205.24     3690.36    751.69 o 
 -21   1  18     3402.32     3361.95    430.90 o 
 -19   1  18     2722.21     2777.60    346.38 o 
 -17   1  18     2386.49     2498.29    314.34 o 
 -15   1  18      766.97      645.87    132.34 o 
 -13   1  18     1614.17     1133.15    254.48 o 
 -11   1  18       99.41       31.47     29.97 o 
  -9   1  18     2616.98     2597.33    532.34 o 
                                                 
